# Supplementary material for: SQM2.20: Semiempirical quantum-mechanical scoring function yields DFT-quality protein–ligand binding affinity predictions in minutes
Source: Nat Commun. 2024 Feb 6;15:1127. doi: 10.1038/s41467-024-45431-8 (PMC10847445; doi:10.1038/s41467-024-45431-8)
Supplement: Supplementary file 4 — Source data [file 41467_2024_45431_MOESM4_ESM.zip]

Archive with 40 entries (36 files):
- README.txt
- raw_scores/
- raw_scores/SF_data_SQM2.20.txt
- raw_scores/SF_data_AMBER_IGB7.txt
- raw_scores/SF_data_GlideSP.txt
- raw_scores/SF_data_GlideSP-min.txt
- raw_scores/SF_data_GlideXP.txt
- raw_scores/SF_data_GlideXP-min.txt
- raw_scores/SF_data_Plants_PLP.txt
- raw_scores/SF_data_Plants_ChemPLP.txt
- raw_scores/SF_data_X-Score.txt
- raw_scores/SF_data_X-Score-HMS.txt
- raw_scores/SF_data_X-Score-HPS.txt
- raw_scores/SF_data_X-Score-HSS.txt
- raw_scores/SF_data_Gold_ChemPLP.txt
- raw_scores/SF_data_Gold_ASP.txt
- raw_scores/SF_data_Gold_GS.txt
- raw_scores/SF_data_Gold_CHS.txt
- raw_scores/SF_data_Vina.txt
- raw_scores/SF_data_Vinardo.txt
- raw_scores/SF_data_Smina.txt
- raw_scores/SF_data_Autodock4.txt
- raw_scores/SF_data_DeltaVinaRF20.txt
- raw_scores/SF_data_NNScore2.txt
- raw_scores/SF_data_RF-Score-VS.txt
- raw_scores/SF_data_Pafnucy.txt
- raw_scores/SF_data_SQM_default_PM6-D3H4X_COSMO.txt
- raw_scores/SF_data_SQM_PM7_COSMO.txt
- raw_scores_small_model/
- raw_scores_small_model/SF_small_model_DFT.txt
- raw_scores_small_model/SF_small_model_SQM2.20.txt
- source_data_used_in_plots/
- source_data_used_in_plots/figure3.txt
- source_data_used_in_supplementary/
- source_data_used_in_supplementary/supplementary_figure_1.txt
- source_data_used_in_supplementary/supplementary_figure_2.txt
- source_data_used_in_supplementary/supplementary_figure_3.txt
- source_data_used_in_supplementary/supplementary_figure_4.txt
- source_data_used_in_supplementary/supplementary_figure_5.txt
- source_data_used_in_supplementary/supplementary_table_5.txt
