# Supplementary material for: SQM2.20: Semiempirical quantum-mechanical scoring function yields DFT-quality protein–ligand binding affinity predictions in minutes
Source: Nat Commun. 2024 Feb 6;15:1127. doi: 10.1038/s41467-024-45431-8 (PMC10847445; doi:10.1038/s41467-024-45431-8)
Supplement: Supplementary file 4 — Source data [file 41467_2024_45431_MOESM4_ESM.zip › README.txt]

Supplementary data for paper "SQM2.20: Semiempirical quantum-mechanical scoring function
yields DFT-quality protein–ligand binding affinity predictions in minutes"

DATA AVAILABILITY
In addition to the data included here, the PL-REX data set structures, additional geometries
used in the paper, and the results of the scoring on these structures are provided in the
PL-REX GitHub repository archived at Zenodo: https://zenodo.org/badge/latestdoi/660057665

DATA FORMAT
The data are presented as text file tables, each file contains a header describing its contents.

DATA ORGANIZATION
The scores obtained with all the scoring functions evaluated and analyzed in the paper, along with
the experimental reference data, are provided in the directory 'raw_scores'. The scores computed
in the small model used for DFT calculations are stored in directory 'raw_scores_small_model'.

Additionally, we provide processed data (derived from the above) used for generating the plots
and selected tables featured in the paper and in the Supplementary Information. These are stored
in the directories 'source_data_used_in_plots' and 'source_data_used_in_supplementary'.
