# Supplementary material for: SQM2.20: Semiempirical quantum-mechanical scoring function yields DFT-quality protein–ligand binding affinity predictions in minutes
Source: Nat Commun. 2024 Feb 6;15:1127. doi: 10.1038/s41467-024-45431-8 (PMC10847445; doi:10.1038/s41467-024-45431-8)
Supplement: Supplementary file 4 — Source data [file 41467_2024_45431_MOESM4_ESM.zip › raw_scores/SF_data_SQM2.20.txt]

# Also plotted in Supplementary Figure 6
# Experimental binding free energies and scores in kcal/mol

Target 01-CA2
5NXG                   -11.700   -46.406
5NXI                    -9.100   -37.175
5NXO                   -11.300   -47.025
5NXP                   -10.900   -44.059
5NXV                   -11.500   -41.725
5NXW                    -9.900   -40.386
5NY1                    -8.800   -32.473
5NY3                   -10.200   -43.075
5NY6                   -10.700   -41.525
5NYA                    -8.700   -40.083

Target 02-HIV-PR
1HSG                   -13.618   -43.058
1HXW                   -14.858   -55.625
1IZH                   -14.657   -48.230
1T3R                   -15.478   -53.217
2Q54                   -12.366   -41.192
2Q55                   -11.929   -43.018
2Q5K                   -14.749   -49.685
3EKX                   -13.940   -35.269
3EL1                   -14.578   -59.701
3NU3                   -13.377   -48.184
3OXC                   -14.273   -49.444
5HVP                    -9.520   -22.505
model13a               -12.451   -39.612
model13c               -11.904   -40.942
model13d               -11.780   -40.038
model16a               -11.111   -33.560
model16e               -10.233   -35.737
model16f               -10.157   -31.931
model22a               -11.171   -32.956
model22d               -10.522   -36.743
model23a                -8.487   -26.230
model25d               -10.139   -39.632

Target 03-CK2
1F0Q                    -7.854    -8.102
1J91                    -8.783   -26.614
1M2P                    -8.384   -16.589
1M2Q                    -8.369   -12.436
1M2R                    -8.862   -30.200
1ZOE                   -10.085   -29.960
1ZOG                    -9.822   -35.551
1ZOH                    -9.609   -37.615
2OXD                    -9.367   -30.401
2OXX                    -9.196   -26.668
2OXY                    -8.954   -30.646
3KXG                   -10.047   -37.731
3KXH                    -9.063   -28.439
3KXM                    -8.995   -23.541
3KXN                   -10.485   -39.112
3PVG                    -8.062   -16.279

Target 04-AR
1US0                    -9.560   -29.256
2IKG                    -8.460   -25.427
2IKH                    -7.480   -20.338
2IKI                   -10.210   -35.635
2IKJ                   -10.090   -35.061
4LAU                    -9.950   -31.408
4LAZ                    -9.360   -31.564
4LB3                   -10.730   -36.255
4LB4                   -10.460   -36.762
4LBR                    -9.560   -36.377
4LBS                    -9.640   -35.354
4QXI                    -9.590   -30.448
4XZH                    -9.660   -29.608
4XZI                    -6.880   -26.262

Target 05-Cath-D
6QBG                   -13.072   -55.161
6QBH                   -12.221   -53.954
6QCB                   -11.720   -55.331
model08                -10.249   -53.080
model22                 -9.646   -46.569
model24                 -8.954   -52.830
model25                -12.711   -57.814
model31                 -9.067   -48.497
model35                 -8.746   -47.394
model36                 -8.236   -39.311

Target 06-BACE1
5QCO                   -11.458   -40.361
5QCP                   -10.665   -42.871
5QCR                    -8.805   -36.366
5QCT                   -11.115   -39.727
5QCU                    -9.453   -35.023
5QCV                   -10.701   -36.906
5QCX                   -10.953   -38.856
5QCY                   -12.354   -46.877
5QCZ                    -7.388   -32.606
5QD0                    -9.196   -29.522
5QD1                    -8.985   -36.486
5QD2                   -10.218   -37.735
5QD3                   -10.065   -38.801
5QD5                   -10.720   -37.533
5QD9                   -11.566   -42.108
5QDA                   -11.543   -38.661

Target 07-JAK1
4E4L                   -12.039   -22.107
4E4N                   -12.423   -23.718
4E5W                   -10.515   -12.869
4EHZ                   -10.982   -20.866
4EI4                   -11.997   -29.172
4FK6                   -13.315   -28.058
4I5C                   -12.107   -26.529
4IVB                   -11.970   -40.947
4IVC                   -13.727   -39.763
4IVD                   -13.068   -44.320
4K6Z                   -11.943   -20.578
4K77                    -9.101   -13.101

Target 08-Trypsin
1K1I                    -8.980   -28.338
1K1J                   -10.310   -35.661
1K1L                    -9.430   -32.800
1K1M                   -10.100   -32.106
1K1N                    -9.310   -31.455
2ZHD                    -8.930   -30.640
2ZQ2                    -8.960   -42.254
3LJJ                    -8.910   -38.289
3LJO                    -9.040   -33.435
5MNG                    -6.400   -22.321
5MO2                    -5.250   -23.043
6SY3                    -4.260     6.641
6T0M                    -5.690   -15.317
6T0P                    -6.040   -14.512
6T5W                    -5.960   -15.874

Target 09-CDK2
3QQK                    -7.035   -22.771
3QTQ                    -7.975   -23.686
3QTR                    -8.693   -22.290
3QTS                    -7.975   -18.749
3QTU                   -10.235   -36.460
3QTW                    -8.906   -25.442
3QTX                   -10.235   -32.327
3QTZ                   -10.435   -25.175
3QU0                   -10.982   -26.843
3QXP                   -10.982   -26.826
3R8U                    -7.690   -22.857
3R8V                    -8.015   -18.029
3R8Z                    -6.329   -19.397
3R9D                    -6.108   -14.843
3R9N                    -8.449   -19.002
3RAH                    -7.168   -18.111
3RAK                    -9.866   -23.955
3RAL                   -10.022   -29.225
3RJC                    -7.612   -21.486
3RK5                    -7.823   -16.567
3RK7                    -9.609   -25.048
3RK9                    -9.039   -25.641
3RKB                    -9.226   -25.726
3RMF                    -6.022   -19.589
3RNI                    -7.516   -17.239
3RPV                   -10.235   -27.402
3RPY                    -7.714   -20.480
3S00                    -7.168   -20.742
3S0O                    -6.565   -17.733
3S1H                    -6.960   -19.266
3SQQ                    -7.714   -24.928

Target 10-MMP12
3EHX                   -10.380   -26.023
3EHY                    -7.990   -15.602
3F15                   -11.060   -28.424
3F16                   -11.240   -29.338
3F17                   -11.780   -37.152
3F18                   -10.110   -32.707
3F19                    -9.810   -32.674
3F1A                    -9.850   -32.334
3LK8                   -10.520   -32.462
3N2U                   -10.710   -21.459
3N2V                   -10.250   -35.749
3NX7                   -11.090   -33.037
3RTS                   -10.430   -26.753
3RTT                   -10.640   -29.177
4GUY                   -10.920   -28.182
5LAB                   -11.420   -32.454
6RD0                    -6.490    -9.896
6RLY                    -6.500     2.322
