# Supplementary material for: SQM2.20: Semiempirical quantum-mechanical scoring function yields DFT-quality protein–ligand binding affinity predictions in minutes
Source: Nat Commun. 2024 Feb 6;15:1127. doi: 10.1038/s41467-024-45431-8 (PMC10847445; doi:10.1038/s41467-024-45431-8)
Supplement: Supplementary file 4 — Source data [file 41467_2024_45431_MOESM4_ESM.zip › raw_scores/SF_data_AMBER_IGB7.txt]

# Also plotted in Supplementary Figure 7
# Experimental binding free energies and scores in kcal/mol

Target 01-CA2
5NXG                   -11.700   -63.454
5NXI                    -9.100   -49.906
5NXO                   -11.300   -62.515
5NXP                   -10.900   -64.732
5NXV                   -11.500   -57.962
5NXW                    -9.900   -61.673
5NY1                    -8.800   -60.941
5NY3                   -10.200   -62.011
5NY6                   -10.700   -64.381
5NYA                    -8.700   -57.351

Target 02-HIV-PR
1HSG                   -13.618   -67.283
1HXW                   -14.858   -68.772
1IZH                   -14.657   -71.926
1T3R                   -15.478   -60.331
2Q54                   -12.366   -66.031
2Q55                   -11.929   -66.733
2Q5K                   -14.749   -73.763
3EKX                   -13.940   -77.933
3EL1                   -14.578   -69.962
3NU3                   -13.377   -59.203
3OXC                   -14.273   -71.771
5HVP                    -9.520   -60.030
model13a               -12.451   -69.093
model13c               -11.904   -64.231
model13d               -11.780   -65.618
model16a               -11.111   -62.775
model16e               -10.233   -58.113
model16f               -10.157   -53.512
model22a               -11.171   -71.279
model22d               -10.522   -73.010
model23a                -8.487   -53.686
model25d               -10.139   -62.374

Target 03-CK2
1F0Q                    -7.854   -15.471
1J91                    -8.783   -28.186
1M2P                    -8.384   -19.445
1M2Q                    -8.369   -23.143
1M2R                    -8.862   -20.934
1ZOE                   -10.085   -22.532
1ZOG                    -9.822   -25.299
1ZOH                    -9.609   -27.184
2OXD                    -9.367   -22.245
2OXX                    -9.196   -21.815
2OXY                    -8.954   -20.882
3KXG                   -10.047   -27.442
3KXH                    -9.063   -30.216
3KXM                    -8.995   -27.689
3KXN                   -10.485   -27.747
3PVG                    -8.062   -10.389

Target 04-AR
1US0                    -9.560   -21.549
2IKG                    -8.460   -19.470
2IKH                    -7.480   -29.193
2IKI                   -10.210   -26.694
2IKJ                   -10.090   -22.736
4LAU                    -9.950   -21.271
4LAZ                    -9.360   -23.633
4LB3                   -10.730   -26.188
4LB4                   -10.460   -31.017
4LBR                    -9.560   -25.946
4LBS                    -9.640   -24.789
4QXI                    -9.590   -21.553
4XZH                    -9.660   -22.141
4XZI                    -6.880   -23.452

Target 05-Cath-D
6QBG                   -13.072   -60.999
6QBH                   -12.221   -52.238
6QCB                   -11.720   -60.994
model08                -10.249   -56.647
model22                 -9.646   -45.890
model24                 -8.954   -63.874
model25                -12.711   -58.209
model31                 -9.067   -54.956
model35                 -8.746   -49.019
model36                 -8.236   -45.624

Target 06-BACE1
5QCO                   -11.458   -52.444
5QCP                   -10.665   -54.481
5QCR                    -8.805   -62.493
5QCT                   -11.115   -73.851
5QCU                    -9.453   -60.710
5QCV                   -10.701   -53.382
5QCX                   -10.953   -72.983
5QCY                   -12.354   -77.919
5QCZ                    -7.388   -26.005
5QD0                    -9.196   -60.651
5QD1                    -8.985   -53.587
5QD2                   -10.218   -48.126
5QD3                   -10.065   -61.167
5QD5                   -10.720   -55.700
5QD9                   -11.566   -71.747
5QDA                   -11.543   -50.286

Target 07-JAK1
4E4L                   -12.039   -33.787
4E4N                   -12.423   -77.120
4E5W                   -10.515   -42.161
4EHZ                   -10.982   -21.144
4EI4                   -11.997   -55.687
4FK6                   -13.315   -15.345
4I5C                   -12.107   -36.930
4IVB                   -11.970   -55.180
4IVC                   -13.727   -53.615
4IVD                   -13.068   -59.363
4K6Z                   -11.943   -36.092
4K77                    -9.101   -42.200

Target 08-Trypsin
1K1I                    -8.980   -18.868
1K1J                   -10.310   -27.680
1K1L                    -9.430   -23.253
1K1M                   -10.100   -25.452
1K1N                    -9.310   -51.195
2ZHD                    -8.930   -30.748
2ZQ2                    -8.960   -34.733
3LJJ                    -8.910   -25.129
3LJO                    -9.040   -26.881
5MNG                    -6.400   -18.024
5MO2                    -5.250   -22.903
6SY3                    -4.260     2.331
6T0M                    -5.690   -11.308
6T0P                    -6.040    -9.137
6T5W                    -5.960    -6.902

Target 09-CDK2
3QQK                    -7.035   -12.772
3QTQ                    -7.975   -13.866
3QTR                    -8.693   -18.242
3QTS                    -7.975   -15.261
3QTU                   -10.235    17.744
3QTW                    -8.906   -20.639
3QTX                   -10.235    -4.555
3QTZ                   -10.435    -4.920
3QU0                   -10.982    -2.653
3QXP                   -10.982    -3.028
3R8U                    -7.690   -15.275
3R8V                    -8.015   -10.427
3R8Z                    -6.329   -11.474
3R9D                    -6.108    -5.660
3R9N                    -8.449   -15.191
3RAH                    -7.168   -18.593
3RAK                    -9.866     0.062
3RAL                   -10.022     2.695
3RJC                    -7.612   -18.733
3RK5                    -7.823   -19.051
3RK7                    -9.609   -22.329
3RK9                    -9.039   -16.861
3RKB                    -9.226   -19.887
3RMF                    -6.022    -2.136
3RNI                    -7.516    -3.990
3RPV                   -10.235    -2.190
3RPY                    -7.714     3.293
3S00                    -7.168   -20.819
3S0O                    -6.565   -12.237
3S1H                    -6.960     1.661
3SQQ                    -7.714     2.231

Target 10-MMP12
3EHX                   -10.380    13.648
3EHY                    -7.990    14.710
3F15                   -11.060    -0.993
3F16                   -11.240    -1.264
3F17                   -11.780    -7.649
3F18                   -10.110   -11.268
3F19                    -9.810    -1.136
3F1A                    -9.850     1.423
3LK8                   -10.520    -2.193
3N2U                   -10.710    -5.859
3N2V                   -10.250    -8.039
3NX7                   -11.090    -7.254
3RTS                   -10.430    -5.768
3RTT                   -10.640    -8.306
4GUY                   -10.920   -12.126
5LAB                   -11.420   -14.415
6RD0                    -6.490   -20.272
6RLY                    -6.500   -16.660
