# Supplementary material for: SQM2.20: Semiempirical quantum-mechanical scoring function yields DFT-quality protein–ligand binding affinity predictions in minutes
Source: Nat Commun. 2024 Feb 6;15:1127. doi: 10.1038/s41467-024-45431-8 (PMC10847445; doi:10.1038/s41467-024-45431-8)
Supplement: Supplementary file 4 — Source data [file 41467_2024_45431_MOESM4_ESM.zip › raw_scores/SF_data_GlideSP.txt]

# Also plotted in Supplementary Figure 8
# Experimental binding free energies and scores in kcal/mol

Target 01-CA2
5NXG                   -11.700 10000.000
5NXI                    -9.100 10000.000
5NXO                   -11.300 10000.000
5NXP                   -10.900    -6.000
5NXV                   -11.500 10000.000
5NXW                    -9.900    -5.139
5NY1                    -8.800 10000.000
5NY3                   -10.200 10000.000
5NY6                   -10.700    -5.547
5NYA                    -8.700 10000.000

Target 02-HIV-PR
1HSG                   -13.618   -13.974
1HXW                   -14.858   -14.425
1IZH                   -14.657   -15.355
1T3R                   -15.478   -12.219
2Q54                   -12.366   -15.999
2Q55                   -11.929   -13.892
2Q5K                   -14.749   -14.541
3EKX                   -13.940   -14.369
3EL1                   -14.578   -12.776
3NU3                   -13.377   -11.986
3OXC                   -14.273   -14.094
5HVP                    -9.520   -11.482
model13a               -12.451   -14.045
model13c               -11.904   -13.123
model13d               -11.780   -13.282
model16a               -11.111   -14.350
model16e               -10.233   -13.932
model16f               -10.157   -13.488
model22a               -11.171   -14.136
model22d               -10.522   -13.557
model23a                -8.487   -13.222
model25d               -10.139   -12.232

Target 03-CK2
1F0Q                    -7.854    -6.946
1J91                    -8.783    -6.429
1M2P                    -8.384    -7.379
1M2Q                    -8.369    -7.254
1M2R                    -8.862    -8.221
1ZOE                   -10.085    -6.963
1ZOG                    -9.822    -7.163
1ZOH                    -9.609    -8.235
2OXD                    -9.367    -6.365
2OXX                    -9.196    -5.701
2OXY                    -8.954    -6.573
3KXG                   -10.047    -7.106
3KXH                    -9.063    -8.523
3KXM                    -8.995    -8.573
3KXN                   -10.485    -6.063
3PVG                    -8.062    -8.331

Target 04-AR
1US0                    -9.560   -10.864
2IKG                    -8.460   -10.385
2IKH                    -7.480    -9.489
2IKI                   -10.210   -11.194
2IKJ                   -10.090   -11.304
4LAU                    -9.950   -11.276
4LAZ                    -9.360   -11.006
4LB3                   -10.730   -11.085
4LB4                   -10.460   -12.278
4LBR                    -9.560   -11.603
4LBS                    -9.640   -11.762
4QXI                    -9.590   -11.721
4XZH                    -9.660   -11.946
4XZI                    -6.880   -10.282

Target 05-Cath-D
6QBG                   -13.072   -13.240
6QBH                   -12.221   -12.583
6QCB                   -11.720   -12.452
model08                -10.249   -12.164
model22                 -9.646   -12.659
model24                 -8.954   -12.251
model25                -12.711   -13.038
model31                 -9.067   -12.604
model35                 -8.746   -12.102
model36                 -8.236   -12.136

Target 06-BACE1
5QCO                   -11.458   -12.572
5QCP                   -10.665   -13.085
5QCR                    -8.805   -11.392
5QCT                   -11.115   -12.257
5QCU                    -9.453   -11.412
5QCV                   -10.701   -11.370
5QCX                   -10.953   -11.473
5QCY                   -12.354   -14.379
5QCZ                    -7.388    -9.861
5QD0                    -9.196    -9.926
5QD1                    -8.985   -11.446
5QD2                   -10.218   -12.245
5QD3                   -10.065   -11.061
5QD5                   -10.720   -11.176
5QD9                   -11.566   -12.464
5QDA                   -11.543   -11.947

Target 07-JAK1
4E4L                   -12.039   -10.619
4E4N                   -12.423   -10.706
4E5W                   -10.515   -10.082
4EHZ                   -10.982   -10.765
4EI4                   -11.997   -12.087
4FK6                   -13.315   -11.641
4I5C                   -12.107   -10.946
4IVB                   -11.970   -11.865
4IVC                   -13.727   -12.341
4IVD                   -13.068   -12.225
4K6Z                   -11.943   -10.439
4K77                    -9.101    -8.597

Target 08-Trypsin
1K1I                    -8.980    -9.395
1K1J                   -10.310    -9.361
1K1L                    -9.430    -9.395
1K1M                   -10.100    -9.162
1K1N                    -9.310    -9.667
2ZHD                    -8.930    -9.579
2ZQ2                    -8.960    -9.880
3LJJ                    -8.910    -9.415
3LJO                    -9.040    -9.227
5MNG                    -6.400    -8.005
5MO2                    -5.250    -8.640
6SY3                    -4.260    -6.619
6T0M                    -5.690    -7.695
6T0P                    -6.040    -8.550
6T5W                    -5.960    -7.668

Target 09-CDK2
3QQK                    -7.035    -8.413
3QTQ                    -7.975    -8.574
3QTR                    -8.693    -8.915
3QTS                    -7.975    -8.551
3QTU                   -10.235   -11.581
3QTW                    -8.906    -9.175
3QTX                   -10.235    -9.982
3QTZ                   -10.435    -9.560
3QU0                   -10.982    -9.853
3QXP                   -10.982   -10.304
3R8U                    -7.690    -9.087
3R8V                    -8.015    -8.300
3R8Z                    -6.329    -8.334
3R9D                    -6.108   -10.005
3R9N                    -8.449    -9.227
3RAH                    -7.168    -9.525
3RAK                    -9.866    -9.403
3RAL                   -10.022    -9.725
3RJC                    -7.612    -8.837
3RK5                    -7.823    -9.048
3RK7                    -9.609    -9.724
3RK9                    -9.039    -8.977
3RKB                    -9.226    -9.288
3RMF                    -6.022   -10.334
3RNI                    -7.516    -9.111
3RPV                   -10.235   -11.036
3RPY                    -7.714    -8.637
3S00                    -7.168    -8.538
3S0O                    -6.565    -7.595
3S1H                    -6.960    -9.612
3SQQ                    -7.714   -10.078

Target 10-MMP12
3EHX                   -10.380    -6.795
3EHY                    -7.990    -5.101
3F15                   -11.060    -5.061
3F16                   -11.240    -4.128
3F17                   -11.780    -7.927
3F18                   -10.110    -3.130
3F19                    -9.810    -4.886
3F1A                    -9.850    -5.013
3LK8                   -10.520    -5.435
3N2U                   -10.710    -4.677
3N2V                   -10.250    -7.451
3NX7                   -11.090    -4.808
3RTS                   -10.430    -4.509
3RTT                   -10.640    -6.285
4GUY                   -10.920    -4.794
5LAB                   -11.420    -4.955
6RD0                    -6.490    -8.637
6RLY                    -6.500    -7.778
