# Supplementary material for: SQM2.20: Semiempirical quantum-mechanical scoring function yields DFT-quality protein–ligand binding affinity predictions in minutes
Source: Nat Commun. 2024 Feb 6;15:1127. doi: 10.1038/s41467-024-45431-8 (PMC10847445; doi:10.1038/s41467-024-45431-8)
Supplement: Supplementary file 4 — Source data [file 41467_2024_45431_MOESM4_ESM.zip › raw_scores/SF_data_GlideSP-min.txt]

# Also plotted in Supplementary Figure 9
# Experimental binding free energies and scores in kcal/mol

Target 01-CA2
5NXG                   -11.700    -7.006
5NXI                    -9.100    -6.228
5NXO                   -11.300    -7.080
5NXP                   -10.900    -7.555
5NXV                   -11.500    -6.159
5NXW                    -9.900    -6.687
5NY1                    -8.800    -6.380
5NY3                   -10.200    -6.783
5NY6                   -10.700    -5.865
5NYA                    -8.700    -7.365

Target 02-HIV-PR
1HSG                   -13.618   -13.444
1HXW                   -14.858   -15.086
1IZH                   -14.657   -15.466
1T3R                   -15.478   -13.144
2Q54                   -12.366   -16.008
2Q55                   -11.929   -15.005
2Q5K                   -14.749   -15.274
3EKX                   -13.940   -15.134
3EL1                   -14.578   -12.663
3NU3                   -13.377   -12.116
3OXC                   -14.273   -14.699
5HVP                    -9.520   -12.319
model13a               -12.451   -14.640
model13c               -11.904   -13.551
model13d               -11.780   -13.590
model16a               -11.111   -14.552
model16e               -10.233   -14.881
model16f               -10.157   -13.468
model22a               -11.171   -14.475
model22d               -10.522   -13.588
model23a                -8.487   -13.794
model25d               -10.139   -13.391

Target 03-CK2
1F0Q                    -7.854    -6.049
1J91                    -8.783    -6.497
1M2P                    -8.384    -7.581
1M2Q                    -8.369    -7.367
1M2R                    -8.862    -8.239
1ZOE                   -10.085    -6.796
1ZOG                    -9.822    -6.896
1ZOH                    -9.609    -7.839
2OXD                    -9.367    -5.483
2OXX                    -9.196    -5.693
2OXY                    -8.954    -5.914
3KXG                   -10.047    -6.942
3KXH                    -9.063    -8.920
3KXM                    -8.995    -7.917
3KXN                   -10.485    -6.221
3PVG                    -8.062    -7.968

Target 04-AR
1US0                    -9.560   -10.920
2IKG                    -8.460   -10.296
2IKH                    -7.480    -9.533
2IKI                   -10.210   -11.045
2IKJ                   -10.090   -11.038
4LAU                    -9.950   -11.469
4LAZ                    -9.360   -10.954
4LB3                   -10.730   -11.221
4LB4                   -10.460   -12.079
4LBR                    -9.560   -11.628
4LBS                    -9.640   -11.815
4QXI                    -9.590   -11.627
4XZH                    -9.660   -12.133
4XZI                    -6.880   -10.098

Target 05-Cath-D
6QBG                   -13.072   -13.596
6QBH                   -12.221   -12.980
6QCB                   -11.720   -12.889
model08                -10.249   -12.526
model22                 -9.646   -12.713
model24                 -8.954   -12.705
model25                -12.711   -13.391
model31                 -9.067   -12.372
model35                 -8.746   -12.770
model36                 -8.236   -12.253

Target 06-BACE1
5QCO                   -11.458   -12.394
5QCP                   -10.665   -13.622
5QCR                    -8.805   -11.124
5QCT                   -11.115   -12.794
5QCU                    -9.453   -11.888
5QCV                   -10.701   -11.413
5QCX                   -10.953   -12.036
5QCY                   -12.354   -15.155
5QCZ                    -7.388    -9.056
5QD0                    -9.196   -10.365
5QD1                    -8.985   -11.374
5QD2                   -10.218   -12.221
5QD3                   -10.065   -11.302
5QD5                   -10.720   -11.342
5QD9                   -11.566   -12.645
5QDA                   -11.543   -12.024

Target 07-JAK1
4E4L                   -12.039   -10.225
4E4N                   -12.423   -10.815
4E5W                   -10.515    -9.883
4EHZ                   -10.982   -10.211
4EI4                   -11.997   -10.825
4FK6                   -13.315   -11.102
4I5C                   -12.107   -11.157
4IVB                   -11.970   -11.925
4IVC                   -13.727   -12.211
4IVD                   -13.068   -12.101
4K6Z                   -11.943   -10.000
4K77                    -9.101    -8.650

Target 08-Trypsin
1K1I                    -8.980    -9.656
1K1J                   -10.310   -10.266
1K1L                    -9.430   -10.045
1K1M                   -10.100    -9.966
1K1N                    -9.310   -10.784
2ZHD                    -8.930    -9.750
2ZQ2                    -8.960   -10.173
3LJJ                    -8.910   -10.135
3LJO                    -9.040    -9.552
5MNG                    -6.400    -8.000
5MO2                    -5.250    -8.600
6SY3                    -4.260    -6.186
6T0M                    -5.690    -8.196
6T0P                    -6.040    -8.305
6T5W                    -5.960    -7.467

Target 09-CDK2
3QQK                    -7.035    -7.720
3QTQ                    -7.975    -7.856
3QTR                    -8.693    -8.751
3QTS                    -7.975    -8.174
3QTU                   -10.235   -11.468
3QTW                    -8.906    -8.608
3QTX                   -10.235    -9.579
3QTZ                   -10.435    -8.699
3QU0                   -10.982    -9.589
3QXP                   -10.982    -9.592
3R8U                    -7.690    -8.487
3R8V                    -8.015    -7.337
3R8Z                    -6.329    -7.615
3R9D                    -6.108    -9.976
3R9N                    -8.449    -8.878
3RAH                    -7.168    -8.644
3RAK                    -9.866    -8.682
3RAL                   -10.022    -9.337
3RJC                    -7.612    -8.840
3RK5                    -7.823    -8.806
3RK7                    -9.609    -9.251
3RK9                    -9.039    -8.635
3RKB                    -9.226    -8.097
3RMF                    -6.022    -9.809
3RNI                    -7.516    -9.193
3RPV                   -10.235   -10.667
3RPY                    -7.714    -7.524
3S00                    -7.168    -8.240
3S0O                    -6.565    -5.844
3S1H                    -6.960    -7.967
3SQQ                    -7.714    -9.561

Target 10-MMP12
3EHX                   -10.380    -7.998
3EHY                    -7.990    -6.230
3F15                   -11.060    -6.277
3F16                   -11.240    -5.664
3F17                   -11.780    -8.503
3F18                   -10.110    -4.910
3F19                    -9.810    -6.573
3F1A                    -9.850    -5.316
3LK8                   -10.520    -6.736
3N2U                   -10.710    -6.346
3N2V                   -10.250    -9.187
3NX7                   -11.090    -5.987
3RTS                   -10.430    -5.884
3RTT                   -10.640    -7.572
4GUY                   -10.920    -5.935
5LAB                   -11.420    -6.675
6RD0                    -6.490    -8.897
6RLY                    -6.500    -8.020
