# Supplementary material for: SQM2.20: Semiempirical quantum-mechanical scoring function yields DFT-quality protein–ligand binding affinity predictions in minutes
Source: Nat Commun. 2024 Feb 6;15:1127. doi: 10.1038/s41467-024-45431-8 (PMC10847445; doi:10.1038/s41467-024-45431-8)
Supplement: Supplementary file 4 — Source data [file 41467_2024_45431_MOESM4_ESM.zip › raw_scores/SF_data_GlideXP.txt]

# Also plotted in Supplementary Figure 10
# Experimental binding free energies and scores in kcal/mol

Target 01-CA2
5NXG                   -11.700 10000.000
5NXI                    -9.100 10000.000
5NXO                   -11.300 10000.000
5NXP                   -10.900    -5.747
5NXV                   -11.500 10000.000
5NXW                    -9.900    -4.955
5NY1                    -8.800 10000.000
5NY3                   -10.200 10000.000
5NY6                   -10.700    -5.211
5NYA                    -8.700 10000.000

Target 02-HIV-PR
1HSG                   -13.618   -10.051
1HXW                   -14.858   -14.284
1IZH                   -14.657   -16.032
1T3R                   -15.478    -8.399
2Q54                   -12.366   -16.835
2Q55                   -11.929   -14.137
2Q5K                   -14.749   -14.441
3EKX                   -13.940   -14.181
3EL1                   -14.578   -12.468
3NU3                   -13.377   -11.422
3OXC                   -14.273    -7.571
5HVP                    -9.520   -12.305
model13a               -12.451   -14.308
model13c               -11.904   -12.770
model13d               -11.780   -12.062
model16a               -11.111   -13.028
model16e               -10.233    -9.516
model16f               -10.157   -12.798
model22a               -11.171   -14.044
model22d               -10.522   -12.738
model23a                -8.487   -11.865
model25d               -10.139   -11.331

Target 03-CK2
1F0Q                    -7.854    -6.554
1J91                    -8.783    -7.733
1M2P                    -8.384    -7.573
1M2Q                    -8.369    -6.663
1M2R                    -8.862    -5.432
1ZOE                   -10.085    -8.948
1ZOG                    -9.822    -9.373
1ZOH                    -9.609   -10.130
2OXD                    -9.367    -7.811
2OXX                    -9.196    -5.915
2OXY                    -8.954    -8.410
3KXG                   -10.047    -9.574
3KXH                    -9.063   -10.208
3KXM                    -8.995   -10.600
3KXN                   -10.485    -7.239
3PVG                    -8.062    -9.431

Target 04-AR
1US0                    -9.560   -11.699
2IKG                    -8.460   -10.050
2IKH                    -7.480    -8.193
2IKI                   -10.210   -12.886
2IKJ                   -10.090   -10.962
4LAU                    -9.950   -13.252
4LAZ                    -9.360   -13.072
4LB3                   -10.730   -12.797
4LB4                   -10.460   -14.197
4LBR                    -9.560   -12.616
4LBS                    -9.640   -12.689
4QXI                    -9.590   -13.306
4XZH                    -9.660   -11.481
4XZI                    -6.880    -9.627

Target 05-Cath-D
6QBG                   -13.072   -13.625
6QBH                   -12.221   -13.960
6QCB                   -11.720   -13.632
model08                -10.249   -13.197
model22                 -9.646    -9.955
model24                 -8.954   -13.172
model25                -12.711   -13.646
model31                 -9.067   -14.347
model35                 -8.746   -13.366
model36                 -8.236   -12.733

Target 06-BACE1
5QCO                   -11.458    -8.044
5QCP                   -10.665   -12.314
5QCR                    -8.805    -7.423
5QCT                   -11.115    -9.061
5QCU                    -9.453    -9.809
5QCV                   -10.701   -10.650
5QCX                   -10.953   -12.440
5QCY                   -12.354   -14.874
5QCZ                    -7.388    -8.220
5QD0                    -9.196    -5.546
5QD1                    -8.985   -11.564
5QD2                   -10.218   -11.670
5QD3                   -10.065   -10.651
5QD5                   -10.720   -11.399
5QD9                   -11.566   -13.315
5QDA                   -11.543   -11.990

Target 07-JAK1
4E4L                   -12.039    -8.572
4E4N                   -12.423   -10.311
4E5W                   -10.515    -5.350
4EHZ                   -10.982   -10.682
4EI4                   -11.997   -12.628
4FK6                   -13.315   -11.272
4I5C                   -12.107    -5.856
4IVB                   -11.970   -11.713
4IVC                   -13.727   -12.248
4IVD                   -13.068   -10.859
4K6Z                   -11.943   -10.467
4K77                    -9.101    -8.824

Target 08-Trypsin
1K1I                    -8.980    -9.783
1K1J                   -10.310    -5.427
1K1L                    -9.430    -8.133
1K1M                   -10.100    -5.020
1K1N                    -9.310    -8.841
2ZHD                    -8.930    -5.944
2ZQ2                    -8.960    -8.279
3LJJ                    -8.910    -7.463
3LJO                    -9.040    -9.480
5MNG                    -6.400    -6.065
5MO2                    -5.250    -5.635
6SY3                    -4.260    -6.626
6T0M                    -5.690    -9.959
6T0P                    -6.040    -9.182
6T5W                    -5.960    -9.669

Target 09-CDK2
3QQK                    -7.035    -9.249
3QTQ                    -7.975    -9.344
3QTR                    -8.693    -9.581
3QTS                    -7.975    -9.260
3QTU                   -10.235    -9.743
3QTW                    -8.906    -9.510
3QTX                   -10.235    -7.592
3QTZ                   -10.435    -7.528
3QU0                   -10.982    -7.782
3QXP                   -10.982    -7.702
3R8U                    -7.690    -9.981
3R8V                    -8.015    -8.432
3R8Z                    -6.329    -9.231
3R9D                    -6.108    -8.948
3R9N                    -8.449    -5.688
3RAH                    -7.168    -6.254
3RAK                    -9.866    -7.393
3RAL                   -10.022    -7.744
3RJC                    -7.612    -9.214
3RK5                    -7.823    -8.554
3RK7                    -9.609    -5.993
3RK9                    -9.039    -9.567
3RKB                    -9.226    -6.083
3RMF                    -6.022    -8.473
3RNI                    -7.516    -9.262
3RPV                   -10.235    -9.587
3RPY                    -7.714    -9.256
3S00                    -7.168    -9.320
3S0O                    -6.565    -8.285
3S1H                    -6.960    -7.619
3SQQ                    -7.714    -8.120

Target 10-MMP12
3EHX                   -10.380    -5.958
3EHY                    -7.990    -3.694
3F15                   -11.060    -4.473
3F16                   -11.240    -5.048
3F17                   -11.780    -6.948
3F18                   -10.110    -3.661
3F19                    -9.810    -3.758
3F1A                    -9.850    -3.895
3LK8                   -10.520    -4.484
3N2U                   -10.710    -4.600
3N2V                   -10.250    -6.726
3NX7                   -11.090    -4.224
3RTS                   -10.430    -5.345
3RTT                   -10.640    -5.254
4GUY                   -10.920    -5.702
5LAB                   -11.420    -4.125
6RD0                    -6.490    -8.703
6RLY                    -6.500    -7.810
