# Supplementary material for: SQM2.20: Semiempirical quantum-mechanical scoring function yields DFT-quality protein–ligand binding affinity predictions in minutes
Source: Nat Commun. 2024 Feb 6;15:1127. doi: 10.1038/s41467-024-45431-8 (PMC10847445; doi:10.1038/s41467-024-45431-8)
Supplement: Supplementary file 4 — Source data [file 41467_2024_45431_MOESM4_ESM.zip › raw_scores/SF_data_GlideXP-min.txt]

# Also plotted in Supplementary Figure 11
# Experimental binding free energies and scores in kcal/mol

Target 01-CA2
5NXG                   -11.700    -7.797
5NXI                    -9.100    -7.903
5NXO                   -11.300    -8.747
5NXP                   -10.900    -8.779
5NXV                   -11.500    -7.661
5NXW                    -9.900    -7.619
5NY1                    -8.800    -7.283
5NY3                   -10.200    -8.034
5NY6                   -10.700    -9.762
5NYA                    -8.700    -7.106

Target 02-HIV-PR
1HSG                   -13.618   -10.518
1HXW                   -14.858   -15.038
1IZH                   -14.657   -16.652
1T3R                   -15.478   -13.112
2Q54                   -12.366   -17.117
2Q55                   -11.929   -15.198
2Q5K                   -14.749   -14.554
3EKX                   -13.940   -14.729
3EL1                   -14.578   -12.523
3NU3                   -13.377   -13.980
3OXC                   -14.273   -11.276
5HVP                    -9.520   -14.327
model13a               -12.451   -15.065
model13c               -11.904   -14.707
model13d               -11.780   -15.047
model16a               -11.111   -14.757
model16e               -10.233   -14.757
model16f               -10.157   -14.424
model22a               -11.171   -14.144
model22d               -10.522   -14.285
model23a                -8.487   -15.021
model25d               -10.139   -12.750

Target 03-CK2
1F0Q                    -7.854    -9.005
1J91                    -8.783    -7.733
1M2P                    -8.384    -7.867
1M2Q                    -8.369    -6.987
1M2R                    -8.862    -7.956
1ZOE                   -10.085    -9.016
1ZOG                    -9.822    -9.585
1ZOH                    -9.609   -10.130
2OXD                    -9.367    -7.811
2OXX                    -9.196    -5.915
2OXY                    -8.954    -8.410
3KXG                   -10.047    -9.574
3KXH                    -9.063   -11.372
3KXM                    -8.995   -10.863
3KXN                   -10.485    -7.239
3PVG                    -8.062    -9.395

Target 04-AR
1US0                    -9.560   -12.165
2IKG                    -8.460   -10.398
2IKH                    -7.480    -8.530
2IKI                   -10.210   -12.938
2IKJ                   -10.090   -12.027
4LAU                    -9.950   -13.866
4LAZ                    -9.360   -13.216
4LB3                   -10.730   -13.259
4LB4                   -10.460   -14.236
4LBR                    -9.560   -13.653
4LBS                    -9.640   -13.734
4QXI                    -9.590   -14.086
4XZH                    -9.660   -11.736
4XZI                    -6.880   -11.373

Target 05-Cath-D
6QBG                   -13.072   -14.625
6QBH                   -12.221   -14.124
6QCB                   -11.720   -14.071
model08                -10.249   -13.435
model22                 -9.646   -13.955
model24                 -8.954   -13.371
model25                -12.711   -14.846
model31                 -9.067   -14.347
model35                 -8.746   -13.853
model36                 -8.236   -12.995

Target 06-BACE1
5QCO                   -11.458   -13.053
5QCP                   -10.665   -13.314
5QCR                    -8.805   -11.804
5QCT                   -11.115   -13.134
5QCU                    -9.453   -12.051
5QCV                   -10.701   -11.933
5QCX                   -10.953   -12.947
5QCY                   -12.354   -15.730
5QCZ                    -7.388    -9.394
5QD0                    -9.196   -10.552
5QD1                    -8.985   -12.031
5QD2                   -10.218   -12.670
5QD3                   -10.065   -13.021
5QD5                   -10.720   -11.997
5QD9                   -11.566   -14.315
5QDA                   -11.543   -12.519

Target 07-JAK1
4E4L                   -12.039    -9.489
4E4N                   -12.423   -11.245
4E5W                   -10.515    -9.468
4EHZ                   -10.982   -10.682
4EI4                   -11.997   -12.628
4FK6                   -13.315   -11.498
4I5C                   -12.107   -10.743
4IVB                   -11.970   -12.270
4IVC                   -13.727   -12.248
4IVD                   -13.068   -12.574
4K6Z                   -11.943   -10.467
4K77                    -9.101    -9.061

Target 08-Trypsin
1K1I                    -8.980   -13.294
1K1J                   -10.310   -11.674
1K1L                    -9.430   -10.391
1K1M                   -10.100   -11.781
1K1N                    -9.310   -13.769
2ZHD                    -8.930    -6.049
2ZQ2                    -8.960   -10.646
3LJJ                    -8.910    -9.565
3LJO                    -9.040   -10.209
5MNG                    -6.400    -6.177
5MO2                    -5.250    -5.738
6SY3                    -4.260    -7.724
6T0M                    -5.690   -10.463
6T0P                    -6.040   -10.528
6T5W                    -5.960    -9.794

Target 09-CDK2
3QQK                    -7.035    -9.530
3QTQ                    -7.975    -9.344
3QTR                    -8.693    -9.581
3QTS                    -7.975    -9.535
3QTU                   -10.235   -14.539
3QTW                    -8.906    -9.510
3QTX                   -10.235   -13.070
3QTZ                   -10.435   -12.435
3QU0                   -10.982   -12.508
3QXP                   -10.982   -12.430
3R8U                    -7.690    -9.981
3R8V                    -8.015    -8.555
3R8Z                    -6.329    -9.422
3R9D                    -6.108   -12.417
3R9N                    -8.449    -9.688
3RAH                    -7.168   -10.254
3RAK                    -9.866   -12.144
3RAL                   -10.022   -12.513
3RJC                    -7.612    -9.328
3RK5                    -7.823    -9.554
3RK7                    -9.609   -10.186
3RK9                    -9.039    -9.567
3RKB                    -9.226   -10.083
3RMF                    -6.022   -13.137
3RNI                    -7.516   -10.441
3RPV                   -10.235   -14.302
3RPY                    -7.714   -11.199
3S00                    -7.168    -9.320
3S0O                    -6.565    -8.285
3S1H                    -6.960   -12.411
3SQQ                    -7.714   -12.825

Target 10-MMP12
3EHX                   -10.380    -7.242
3EHY                    -7.990    -5.861
3F15                   -11.060    -4.510
3F16                   -11.240    -7.468
3F17                   -11.780    -8.883
3F18                   -10.110    -7.315
3F19                    -9.810    -5.758
3F1A                    -9.850    -5.728
3LK8                   -10.520    -7.220
3N2U                   -10.710    -6.637
3N2V                   -10.250    -9.873
3NX7                   -11.090    -7.219
3RTS                   -10.430    -7.919
3RTT                   -10.640    -7.605
4GUY                   -10.920    -8.270
5LAB                   -11.420    -6.439
6RD0                    -6.490    -9.340
6RLY                    -6.500    -9.720
