# Supplementary material for: SQM2.20: Semiempirical quantum-mechanical scoring function yields DFT-quality protein–ligand binding affinity predictions in minutes
Source: Nat Commun. 2024 Feb 6;15:1127. doi: 10.1038/s41467-024-45431-8 (PMC10847445; doi:10.1038/s41467-024-45431-8)
Supplement: Supplementary file 4 — Source data [file 41467_2024_45431_MOESM4_ESM.zip › raw_scores/SF_data_Plants_PLP.txt]

# Also plotted in Supplementary Figure 12
# Experimental binding free energies and scores in kcal/mol

Target 01-CA2
5NXG                   -11.700   -54.610
5NXI                    -9.100   -58.550
5NXO                   -11.300   -64.050
5NXP                   -10.900   -63.110
5NXV                   -11.500   -55.820
5NXW                    -9.900   -55.620
5NY1                    -8.800   -55.090
5NY3                   -10.200   -57.160
5NY6                   -10.700   -64.190
5NYA                    -8.700   -45.360

Target 02-HIV-PR
1HSG                   -13.618  -116.630
1HXW                   -14.858  -121.540
1IZH                   -14.657  -128.740
1T3R                   -15.478  -103.190
2Q54                   -12.366  -127.370
2Q55                   -11.929  -110.880
2Q5K                   -14.749  -122.520
3EKX                   -13.940  -124.590
3EL1                   -14.578  -110.270
3NU3                   -13.377  -101.660
3OXC                   -14.273  -119.720
5HVP                    -9.520   -93.750
model13a               -12.451  -117.250
model13c               -11.904  -100.240
model13d               -11.780  -102.480
model16a               -11.111  -123.990
model16e               -10.233  -115.390
model16f               -10.157   -90.240
model22a               -11.171  -128.320
model22d               -10.522  -109.390
model23a                -8.487  -116.610
model25d               -10.139  -101.750

Target 03-CK2
1F0Q                    -7.854   -77.590
1J91                    -8.783   -61.940
1M2P                    -8.384   -70.060
1M2Q                    -8.369   -71.680
1M2R                    -8.862   -77.540
1ZOE                   -10.085   -67.450
1ZOG                    -9.822   -67.430
1ZOH                    -9.609   -75.740
2OXD                    -9.367   -60.200
2OXX                    -9.196   -61.570
2OXY                    -8.954   -62.350
3KXG                   -10.047   -66.730
3KXH                    -9.063   -75.770
3KXM                    -8.995   -76.420
3KXN                   -10.485   -62.700
3PVG                    -8.062   -69.230

Target 04-AR
1US0                    -9.560  -100.800
2IKG                    -8.460   -85.550
2IKH                    -7.480   -76.220
2IKI                   -10.210   -95.540
2IKJ                   -10.090   -98.810
4LAU                    -9.950  -101.350
4LAZ                    -9.360   -97.080
4LB3                   -10.730   -94.470
4LB4                   -10.460  -109.640
4LBR                    -9.560   -99.190
4LBS                    -9.640   -98.840
4QXI                    -9.590  -100.470
4XZH                    -9.660  -102.520
4XZI                    -6.880   -91.900

Target 05-Cath-D
6QBG                   -13.072  -117.480
6QBH                   -12.221  -109.400
6QCB                   -11.720  -112.880
model08                -10.249  -105.840
model22                 -9.646  -109.880
model24                 -8.954  -106.080
model25                -12.711  -116.370
model31                 -9.067  -110.090
model35                 -8.746  -104.300
model36                 -8.236  -104.820

Target 06-BACE1
5QCO                   -11.458  -119.080
5QCP                   -10.665  -116.550
5QCR                    -8.805  -104.330
5QCT                   -11.115  -106.440
5QCU                    -9.453  -103.620
5QCV                   -10.701  -107.050
5QCX                   -10.953  -106.730
5QCY                   -12.354  -128.970
5QCZ                    -7.388  -106.420
5QD0                    -9.196  -101.270
5QD1                    -8.985  -110.780
5QD2                   -10.218  -112.240
5QD3                   -10.065  -112.380
5QD5                   -10.720  -106.690
5QD9                   -11.566  -111.850
5QDA                   -11.543  -112.700

Target 07-JAK1
4E4L                   -12.039   -81.560
4E4N                   -12.423   -82.370
4E5W                   -10.515   -79.400
4EHZ                   -10.982   -75.790
4EI4                   -11.997   -80.480
4FK6                   -13.315   -80.170
4I5C                   -12.107   -75.200
4IVB                   -11.970   -82.860
4IVC                   -13.727   -86.360
4IVD                   -13.068   -89.440
4K6Z                   -11.943   -71.390
4K77                    -9.101   -61.760

Target 08-Trypsin
1K1I                    -8.980   -91.780
1K1J                   -10.310   -93.730
1K1L                    -9.430   -88.240
1K1M                   -10.100   -89.400
1K1N                    -9.310   -72.600
2ZHD                    -8.930   -92.960
2ZQ2                    -8.960   -96.190
3LJJ                    -8.910   -83.270
3LJO                    -9.040   -82.990
5MNG                    -6.400   -58.400
5MO2                    -5.250   -57.570
6SY3                    -4.260   -62.200
6T0M                    -5.690   -82.060
6T0P                    -6.040   -84.010
6T5W                    -5.960   -79.080

Target 09-CDK2
3QQK                    -7.035   -60.690
3QTQ                    -7.975   -60.520
3QTR                    -8.693   -70.000
3QTS                    -7.975   -67.490
3QTU                   -10.235   -77.150
3QTW                    -8.906   -72.370
3QTX                   -10.235   -75.850
3QTZ                   -10.435   -74.210
3QU0                   -10.982   -75.180
3QXP                   -10.982   -77.440
3R8U                    -7.690   -66.750
3R8V                    -8.015   -56.450
3R8Z                    -6.329   -54.710
3R9D                    -6.108   -82.870
3R9N                    -8.449   -66.970
3RAH                    -7.168   -72.840
3RAK                    -9.866   -73.290
3RAL                   -10.022   -74.910
3RJC                    -7.612   -71.040
3RK5                    -7.823   -73.550
3RK7                    -9.609   -70.340
3RK9                    -9.039   -60.790
3RKB                    -9.226   -70.450
3RMF                    -6.022   -80.960
3RNI                    -7.516   -74.970
3RPV                   -10.235   -78.280
3RPY                    -7.714   -60.340
3S00                    -7.168   -58.570
3S0O                    -6.565   -56.920
3S1H                    -6.960   -72.830
3SQQ                    -7.714   -80.050

Target 10-MMP12
3EHX                   -10.380   -78.370
3EHY                    -7.990   -62.160
3F15                   -11.060   -65.150
3F16                   -11.240   -63.250
3F17                   -11.780   -83.990
3F18                   -10.110   -68.610
3F19                    -9.810   -65.060
3F1A                    -9.850   -59.960
3LK8                   -10.520   -64.450
3N2U                   -10.710   -66.010
3N2V                   -10.250   -83.160
3NX7                   -11.090   -63.830
3RTS                   -10.430   -69.590
3RTT                   -10.640   -72.330
4GUY                   -10.920   -74.620
5LAB                   -11.420   -63.970
6RD0                    -6.490   -86.900
6RLY                    -6.500   -89.160
