# Supplementary material for: SQM2.20: Semiempirical quantum-mechanical scoring function yields DFT-quality protein–ligand binding affinity predictions in minutes
Source: Nat Commun. 2024 Feb 6;15:1127. doi: 10.1038/s41467-024-45431-8 (PMC10847445; doi:10.1038/s41467-024-45431-8)
Supplement: Supplementary file 4 — Source data [file 41467_2024_45431_MOESM4_ESM.zip › raw_scores/SF_data_Plants_ChemPLP.txt]

# Also plotted in Supplementary Figure 13
# Experimental binding free energies and scores in kcal/mol

Target 01-CA2
5NXG                   -11.700   -65.360
5NXI                    -9.100   -67.300
5NXO                   -11.300   -74.730
5NXP                   -10.900   -72.120
5NXV                   -11.500   -58.630
5NXW                    -9.900   -65.050
5NY1                    -8.800   -58.640
5NY3                   -10.200   -67.080
5NY6                   -10.700   -70.050
5NYA                    -8.700   -58.370

Target 02-HIV-PR
1HSG                   -13.618  -126.250
1HXW                   -14.858  -137.230
1IZH                   -14.657  -143.790
1T3R                   -15.478  -112.730
2Q54                   -12.366  -142.280
2Q55                   -11.929  -115.660
2Q5K                   -14.749  -137.940
3EKX                   -13.940  -136.640
3EL1                   -14.578  -115.130
3NU3                   -13.377  -112.960
3OXC                   -14.273  -132.290
5HVP                    -9.520  -113.760
model13a               -12.451  -131.060
model13c               -11.904  -114.230
model13d               -11.780  -115.460
model16a               -11.111  -131.270
model16e               -10.233  -109.480
model16f               -10.157   -95.730
model22a               -11.171  -138.120
model22d               -10.522  -118.180
model23a                -8.487  -124.000
model25d               -10.139  -104.750

Target 03-CK2
1F0Q                    -7.854   -79.540
1J91                    -8.783   -61.950
1M2P                    -8.384   -70.170
1M2Q                    -8.369   -70.660
1M2R                    -8.862   -81.110
1ZOE                   -10.085   -67.180
1ZOG                    -9.822   -67.720
1ZOH                    -9.609   -77.440
2OXD                    -9.367   -63.400
2OXX                    -9.196   -63.060
2OXY                    -8.954   -63.860
3KXG                   -10.047   -66.960
3KXH                    -9.063   -82.900
3KXM                    -8.995   -74.880
3KXN                   -10.485   -63.150
3PVG                    -8.062   -70.930

Target 04-AR
1US0                    -9.560  -104.500
2IKG                    -8.460   -94.820
2IKH                    -7.480   -82.100
2IKI                   -10.210  -100.520
2IKJ                   -10.090  -105.010
4LAU                    -9.950  -102.450
4LAZ                    -9.360  -101.980
4LB3                   -10.730   -99.510
4LB4                   -10.460  -115.180
4LBR                    -9.560  -103.340
4LBS                    -9.640  -104.440
4QXI                    -9.590  -101.800
4XZH                    -9.660  -110.140
4XZI                    -6.880   -92.600

Target 05-Cath-D
6QBG                   -13.072  -134.950
6QBH                   -12.221  -126.980
6QCB                   -11.720  -130.860
model08                -10.249  -124.460
model22                 -9.646  -125.850
model24                 -8.954  -124.020
model25                -12.711  -135.030
model31                 -9.067  -126.450
model35                 -8.746  -123.450
model36                 -8.236  -120.210

Target 06-BACE1
5QCO                   -11.458  -136.250
5QCP                   -10.665  -137.570
5QCR                    -8.805  -105.550
5QCT                   -11.115  -120.570
5QCU                    -9.453  -117.880
5QCV                   -10.701  -126.040
5QCX                   -10.953  -128.490
5QCY                   -12.354  -151.030
5QCZ                    -7.388  -123.230
5QD0                    -9.196  -120.860
5QD1                    -8.985  -130.420
5QD2                   -10.218  -129.590
5QD3                   -10.065  -132.690
5QD5                   -10.720  -124.570
5QD9                   -11.566  -131.250
5QDA                   -11.543  -130.510

Target 07-JAK1
4E4L                   -12.039   -88.530
4E4N                   -12.423   -95.380
4E5W                   -10.515   -85.250
4EHZ                   -10.982   -90.140
4EI4                   -11.997   -92.660
4FK6                   -13.315   -92.750
4I5C                   -12.107   -83.680
4IVB                   -11.970   -95.570
4IVC                   -13.727   -99.850
4IVD                   -13.068  -102.790
4K6Z                   -11.943   -77.600
4K77                    -9.101   -68.410

Target 08-Trypsin
1K1I                    -8.980  -111.250
1K1J                   -10.310  -106.860
1K1L                    -9.430  -103.570
1K1M                   -10.100  -102.410
1K1N                    -9.310   -91.200
2ZHD                    -8.930  -102.600
2ZQ2                    -8.960  -110.840
3LJJ                    -8.910   -98.520
3LJO                    -9.040   -99.960
5MNG                    -6.400   -70.980
5MO2                    -5.250   -71.690
6SY3                    -4.260   -67.570
6T0M                    -5.690   -90.030
6T0P                    -6.040   -94.740
6T5W                    -5.960   -88.920

Target 09-CDK2
3QQK                    -7.035   -62.010
3QTQ                    -7.975   -64.500
3QTR                    -8.693   -76.370
3QTS                    -7.975   -72.050
3QTU                   -10.235   -79.040
3QTW                    -8.906   -73.640
3QTX                   -10.235   -80.600
3QTZ                   -10.435   -76.790
3QU0                   -10.982   -83.030
3QXP                   -10.982   -83.380
3R8U                    -7.690   -68.180
3R8V                    -8.015   -55.210
3R8Z                    -6.329   -62.120
3R9D                    -6.108   -91.290
3R9N                    -8.449   -63.800
3RAH                    -7.168   -73.360
3RAK                    -9.866   -77.110
3RAL                   -10.022   -77.560
3RJC                    -7.612   -73.030
3RK5                    -7.823   -89.000
3RK7                    -9.609   -79.890
3RK9                    -9.039   -64.920
3RKB                    -9.226   -71.740
3RMF                    -6.022   -85.970
3RNI                    -7.516   -81.160
3RPV                   -10.235   -86.170
3RPY                    -7.714   -66.490
3S00                    -7.168   -60.550
3S0O                    -6.565   -54.740
3S1H                    -6.960   -75.910
3SQQ                    -7.714   -84.280

Target 10-MMP12
3EHX                   -10.380   -79.480
3EHY                    -7.990   -66.450
3F15                   -11.060   -69.760
3F16                   -11.240   -68.050
3F17                   -11.780   -82.160
3F18                   -10.110   -69.480
3F19                    -9.810   -66.540
3F1A                    -9.850   -58.700
3LK8                   -10.520   -66.500
3N2U                   -10.710   -69.770
3N2V                   -10.250   -86.470
3NX7                   -11.090   -68.650
3RTS                   -10.430   -76.740
3RTT                   -10.640   -83.080
4GUY                   -10.920   -85.410
5LAB                   -11.420   -66.920
6RD0                    -6.490   -96.020
6RLY                    -6.500   -88.740
