# Supplementary material for: SQM2.20: Semiempirical quantum-mechanical scoring function yields DFT-quality protein–ligand binding affinity predictions in minutes
Source: Nat Commun. 2024 Feb 6;15:1127. doi: 10.1038/s41467-024-45431-8 (PMC10847445; doi:10.1038/s41467-024-45431-8)
Supplement: Supplementary file 4 — Source data [file 41467_2024_45431_MOESM4_ESM.zip › raw_scores/SF_data_X-Score-HMS.txt]

# Also plotted in Supplementary Figure 15
# Experimental binding free energies and scores in kcal/mol

Target 01-CA2
5NXG                   -11.700    -8.607
5NXI                    -9.100    -8.497
5NXO                   -11.300    -8.401
5NXP                   -10.900    -8.360
5NXV                   -11.500    -7.577
5NXW                    -9.900    -7.289
5NY1                    -8.800    -8.868
5NY3                   -10.200    -8.552
5NY6                   -10.700    -9.156
5NYA                    -8.700    -7.083

Target 02-HIV-PR
1HSG                   -13.618   -12.203
1HXW                   -14.858   -11.970
1IZH                   -14.657   -12.615
1T3R                   -15.478   -11.023
2Q54                   -12.366   -13.466
2Q55                   -11.929   -11.764
2Q5K                   -14.749   -12.066
3EKX                   -13.940   -12.011
3EL1                   -14.578   -12.066
3NU3                   -13.377   -10.776
3OXC                   -14.273   -13.329
5HVP                    -9.520   -11.229
model13a               -12.451   -11.641
model13c               -11.904   -11.613
model13d               -11.780   -11.531
model16a               -11.111   -11.311
model16e               -10.233   -11.627
model16f               -10.157   -11.229
model22a               -11.171   -11.023
model22d               -10.522   -11.366
model23a                -8.487   -10.954
model25d               -10.139   -10.844

Target 03-CK2
1F0Q                    -7.854    -9.032
1J91                    -8.783    -8.497
1M2P                    -8.384    -8.881
1M2Q                    -8.369    -8.579
1M2R                    -8.862    -8.991
1ZOE                   -10.085    -8.744
1ZOG                    -9.822    -8.621
1ZOH                    -9.609    -8.840
2OXD                    -9.367    -8.442
2OXX                    -9.196    -8.428
2OXY                    -8.954    -8.387
3KXG                   -10.047    -9.129
3KXH                    -9.063    -9.252
3KXM                    -8.995    -8.964
3KXN                   -10.485    -9.019
3PVG                    -8.062    -8.827

Target 04-AR
1US0                    -9.560    -9.678
2IKG                    -8.460    -8.840
2IKH                    -7.480    -8.072
2IKI                   -10.210   -10.048
2IKJ                   -10.090   -10.089
4LAU                    -9.950   -10.103
4LAZ                    -9.360   -10.213
4LB3                   -10.730   -10.172
4LB4                   -10.460    -9.870
4LBR                    -9.560   -10.089
4LBS                    -9.640    -9.966
4QXI                    -9.590    -9.760
4XZH                    -9.660    -9.280
4XZI                    -6.880    -9.458

Target 05-Cath-D
6QBG                   -13.072   -13.233
6QBH                   -12.221   -12.217
6QCB                   -11.720   -12.080
model08                -10.249   -11.572
model22                 -9.646   -12.327
model24                 -8.954   -10.831
model25                -12.711   -12.341
model31                 -9.067   -11.682
model35                 -8.746   -10.899
model36                 -8.236   -11.778

Target 06-BACE1
5QCO                   -11.458   -11.682
5QCP                   -10.665   -11.242
5QCR                    -8.805   -10.556
5QCT                   -11.115   -11.325
5QCU                    -9.453   -11.160
5QCV                   -10.701   -11.476
5QCX                   -10.953   -11.435
5QCY                   -12.354   -12.766
5QCZ                    -7.388   -10.062
5QD0                    -9.196   -10.995
5QD1                    -8.985   -10.886
5QD2                   -10.218   -10.995
5QD3                   -10.065   -11.339
5QD5                   -10.720   -11.160
5QD9                   -11.566   -12.821
5QDA                   -11.543   -11.242

Target 07-JAK1
4E4L                   -12.039    -8.909
4E4N                   -12.423    -9.444
4E5W                   -10.515    -9.431
4EHZ                   -10.982    -8.332
4EI4                   -11.997    -8.717
4FK6                   -13.315    -8.676
4I5C                   -12.107    -8.525
4IVB                   -11.970    -9.046
4IVC                   -13.727    -9.087
4IVD                   -13.068    -9.101
4K6Z                   -11.943    -8.621
4K77                    -9.101    -7.866

Target 08-Trypsin
1K1I                    -8.980   -10.309
1K1J                   -10.310    -9.966
1K1L                    -9.430    -9.664
1K1M                   -10.100    -9.897
1K1N                    -9.310    -9.472
2ZHD                    -8.930    -9.321
2ZQ2                    -8.960    -9.733
3LJJ                    -8.910    -8.566
3LJO                    -9.040    -8.085
5MNG                    -6.400    -6.850
5MO2                    -5.250    -6.905
6SY3                    -4.260    -9.417
6T0M                    -5.690    -9.046
6T0P                    -6.040    -9.156
6T5W                    -5.960    -8.566

Target 09-CDK2
3QQK                    -7.035    -8.387
3QTQ                    -7.975    -8.099
3QTR                    -8.693    -9.362
3QTS                    -7.975    -9.060
3QTU                   -10.235   -10.542
3QTW                    -8.906    -9.060
3QTX                   -10.235   -10.309
3QTZ                   -10.435    -9.938
3QU0                   -10.982    -9.540
3QXP                   -10.982   -10.186
3R8U                    -7.690    -9.170
3R8V                    -8.015    -8.428
3R8Z                    -6.329    -8.168
3R9D                    -6.108    -9.623
3R9N                    -8.449    -9.293
3RAH                    -7.168    -9.664
3RAK                    -9.866    -9.829
3RAL                   -10.022    -9.952
3RJC                    -7.612    -9.252
3RK5                    -7.823    -9.266
3RK7                    -9.609    -9.403
3RK9                    -9.039    -8.552
3RKB                    -9.226    -8.950
3RMF                    -6.022   -10.556
3RNI                    -7.516    -9.595
3RPV                   -10.235    -9.980
3RPY                    -7.714    -8.428
3S00                    -7.168    -8.552
3S0O                    -6.565    -7.770
3S1H                    -6.960    -9.938
3SQQ                    -7.714   -10.144

Target 10-MMP12
3EHX                   -10.380    -9.334
3EHY                    -7.990    -7.660
3F15                   -11.060    -7.083
3F16                   -11.240    -7.248
3F17                   -11.780    -8.236
3F18                   -10.110    -7.138
3F19                    -9.810    -7.028
3F1A                    -9.850    -6.877
3LK8                   -10.520    -7.124
3N2U                   -10.710    -7.111
3N2V                   -10.250    -8.140
3NX7                   -11.090    -7.042
3RTS                   -10.430    -7.358
3RTT                   -10.640    -8.236
4GUY                   -10.920    -7.564
5LAB                   -11.420    -7.756
6RD0                    -6.490    -8.621
6RLY                    -6.500    -9.115
