# Supplementary material for: SQM2.20: Semiempirical quantum-mechanical scoring function yields DFT-quality protein–ligand binding affinity predictions in minutes
Source: Nat Commun. 2024 Feb 6;15:1127. doi: 10.1038/s41467-024-45431-8 (PMC10847445; doi:10.1038/s41467-024-45431-8)
Supplement: Supplementary file 4 — Source data [file 41467_2024_45431_MOESM4_ESM.zip › raw_scores/SF_data_X-Score-HPS.txt]

# Also plotted in Supplementary Figure 16
# Experimental binding free energies and scores in kcal/mol

Target 01-CA2
5NXG                   -11.700    -7.289
5NXI                    -9.100    -7.234
5NXO                   -11.300    -7.577
5NXP                   -10.900    -7.399
5NXV                   -11.500    -6.987
5NXW                    -9.900    -6.960
5NY1                    -8.800    -7.440
5NY3                   -10.200    -7.440
5NY6                   -10.700    -7.770
5NYA                    -8.700    -6.562

Target 02-HIV-PR
1HSG                   -13.618   -10.968
1HXW                   -14.858   -10.638
1IZH                   -14.657   -11.050
1T3R                   -15.478    -9.911
2Q54                   -12.366   -11.503
2Q55                   -11.929   -10.817
2Q5K                   -14.749   -11.133
3EKX                   -13.940   -11.242
3EL1                   -14.578   -10.789
3NU3                   -13.377    -9.650
3OXC                   -14.273   -11.393
5HVP                    -9.520    -9.678
model13a               -12.451   -10.831
model13c               -11.904   -10.487
model13d               -11.780   -10.597
model16a               -11.111   -10.927
model16e               -10.233   -10.886
model16f               -10.157   -10.652
model22a               -11.171   -11.050
model22d               -10.522   -10.872
model23a                -8.487   -10.542
model25d               -10.139   -10.048

Target 03-CK2
1F0Q                    -7.854    -8.730
1J91                    -8.783    -7.097
1M2P                    -8.384    -8.566
1M2Q                    -8.369    -8.223
1M2R                    -8.862    -8.607
1ZOE                   -10.085    -7.426
1ZOG                    -9.822    -7.330
1ZOH                    -9.609    -7.550
2OXD                    -9.367    -7.111
2OXX                    -9.196    -7.069
2OXY                    -8.954    -7.069
3KXG                   -10.047    -7.495
3KXH                    -9.063    -7.893
3KXM                    -8.995    -7.701
3KXN                   -10.485    -7.193
3PVG                    -8.062    -7.481

Target 04-AR
1US0                    -9.560    -9.266
2IKG                    -8.460    -9.142
2IKH                    -7.480    -8.044
2IKI                   -10.210    -9.389
2IKJ                   -10.090    -9.678
4LAU                    -9.950    -9.403
4LAZ                    -9.360    -9.334
4LB3                   -10.730    -9.362
4LB4                   -10.460    -9.142
4LBR                    -9.560    -9.252
4LBS                    -9.640    -9.266
4QXI                    -9.590    -9.348
4XZH                    -9.660    -8.964
4XZI                    -6.880    -7.975

Target 05-Cath-D
6QBG                   -13.072   -10.913
6QBH                   -12.221   -10.405
6QCB                   -11.720   -10.501
model08                -10.249   -10.103
model22                 -9.646   -10.433
model24                 -8.954    -9.636
model25                -12.711   -10.844
model31                 -9.067   -10.309
model35                 -8.746    -9.925
model36                 -8.236   -10.227

Target 06-BACE1
5QCO                   -11.458   -11.146
5QCP                   -10.665   -10.776
5QCR                    -8.805    -9.952
5QCT                   -11.115   -10.117
5QCU                    -9.453    -9.966
5QCV                   -10.701   -10.364
5QCX                   -10.953   -10.350
5QCY                   -12.354   -11.846
5QCZ                    -7.388    -9.691
5QD0                    -9.196    -9.733
5QD1                    -8.985   -10.035
5QD2                   -10.218   -10.515
5QD3                   -10.065   -10.433
5QD5                   -10.720   -10.021
5QD9                   -11.566   -10.954
5QDA                   -11.543   -10.542

Target 07-JAK1
4E4L                   -12.039    -8.319
4E4N                   -12.423    -8.593
4E5W                   -10.515    -8.676
4EHZ                   -10.982    -8.003
4EI4                   -11.997    -8.264
4FK6                   -13.315    -8.648
4I5C                   -12.107    -8.319
4IVB                   -11.970    -8.483
4IVC                   -13.727    -8.593
4IVD                   -13.068    -8.717
4K6Z                   -11.943    -8.470
4K77                    -9.101    -7.770

Target 08-Trypsin
1K1I                    -8.980    -8.881
1K1J                   -10.310    -8.785
1K1L                    -9.430    -8.676
1K1M                   -10.100    -8.744
1K1N                    -9.310    -8.360
2ZHD                    -8.930    -8.730
2ZQ2                    -8.960    -8.923
3LJJ                    -8.910    -8.113
3LJO                    -9.040    -7.866
5MNG                    -6.400    -6.740
5MO2                    -5.250    -6.699
6SY3                    -4.260    -7.522
6T0M                    -5.690    -7.811
6T0P                    -6.040    -8.168
6T5W                    -5.960    -7.673

Target 09-CDK2
3QQK                    -7.035    -7.975
3QTQ                    -7.975    -7.783
3QTR                    -8.693    -8.772
3QTS                    -7.975    -8.744
3QTU                   -10.235    -9.787
3QTW                    -8.906    -8.593
3QTX                   -10.235    -9.472
3QTZ                   -10.435    -9.183
3QU0                   -10.982    -8.964
3QXP                   -10.982    -9.513
3R8U                    -7.690    -8.593
3R8V                    -8.015    -8.085
3R8Z                    -6.329    -7.715
3R9D                    -6.108    -9.252
3R9N                    -8.449    -8.840
3RAH                    -7.168    -9.307
3RAK                    -9.866    -9.156
3RAL                   -10.022    -9.252
3RJC                    -7.612    -8.758
3RK5                    -7.823    -8.717
3RK7                    -9.609    -8.840
3RK9                    -9.039    -7.948
3RKB                    -9.226    -8.552
3RMF                    -6.022    -9.980
3RNI                    -7.516    -9.005
3RPV                   -10.235    -9.348
3RPY                    -7.714    -7.907
3S00                    -7.168    -7.605
3S0O                    -6.565    -7.550
3S1H                    -6.960    -9.252
3SQQ                    -7.714    -9.540

Target 10-MMP12
3EHX                   -10.380    -8.881
3EHY                    -7.990    -7.207
3F15                   -11.060    -7.317
3F16                   -11.240    -7.330
3F17                   -11.780    -8.428
3F18                   -10.110    -7.179
3F19                    -9.810    -7.042
3F1A                    -9.850    -6.946
3LK8                   -10.520    -7.207
3N2U                   -10.710    -7.385
3N2V                   -10.250    -8.456
3NX7                   -11.090    -7.207
3RTS                   -10.430    -7.426
3RTT                   -10.640    -7.783
4GUY                   -10.920    -7.564
5LAB                   -11.420    -7.413
6RD0                    -6.490    -8.538
6RLY                    -6.500    -9.087
