# Supplementary material for: SQM2.20: Semiempirical quantum-mechanical scoring function yields DFT-quality protein–ligand binding affinity predictions in minutes
Source: Nat Commun. 2024 Feb 6;15:1127. doi: 10.1038/s41467-024-45431-8 (PMC10847445; doi:10.1038/s41467-024-45431-8)
Supplement: Supplementary file 4 — Source data [file 41467_2024_45431_MOESM4_ESM.zip › raw_scores/SF_data_X-Score-HSS.txt]

# Also plotted in Supplementary Figure 17
# Experimental binding free energies and scores in kcal/mol

Target 01-CA2
5NXG                   -11.700    -7.358
5NXI                    -9.100    -7.248
5NXO                   -11.300    -7.248
5NXP                   -10.900    -7.289
5NXV                   -11.500    -7.179
5NXW                    -9.900    -6.822
5NY1                    -8.800    -7.619
5NY3                   -10.200    -7.468
5NY6                   -10.700    -7.975
5NYA                    -8.700    -6.575

Target 02-HIV-PR
1HSG                   -13.618   -11.064
1HXW                   -14.858   -10.295
1IZH                   -14.657   -11.352
1T3R                   -15.478    -9.815
2Q54                   -12.366   -11.435
2Q55                   -11.929   -11.215
2Q5K                   -14.749   -11.297
3EKX                   -13.940   -11.421
3EL1                   -14.578   -11.572
3NU3                   -13.377    -9.595
3OXC                   -14.273   -11.627
5HVP                    -9.520   -10.693
model13a               -12.451   -11.174
model13c               -11.904   -10.680
model13d               -11.780   -10.762
model16a               -11.111   -11.201
model16e               -10.233   -11.188
model16f               -10.157   -10.803
model22a               -11.171   -11.297
model22d               -10.522   -10.968
model23a                -8.487   -10.776
model25d               -10.139    -9.925

Target 03-CK2
1F0Q                    -7.854    -7.989
1J91                    -8.783    -7.468
1M2P                    -8.384    -7.907
1M2Q                    -8.369    -7.838
1M2R                    -8.862    -7.852
1ZOE                   -10.085    -7.824
1ZOG                    -9.822    -7.824
1ZOH                    -9.609    -7.893
2OXD                    -9.367    -7.495
2OXX                    -9.196    -7.481
2OXY                    -8.954    -7.454
3KXG                   -10.047    -7.879
3KXH                    -9.063    -8.140
3KXM                    -8.995    -7.962
3KXN                   -10.485    -7.742
3PVG                    -8.062    -7.756

Target 04-AR
1US0                    -9.560    -8.456
2IKG                    -8.460    -8.374
2IKH                    -7.480    -7.756
2IKI                   -10.210    -8.730
2IKJ                   -10.090    -8.703
4LAU                    -9.950    -8.758
4LAZ                    -9.360    -8.785
4LB3                   -10.730    -8.772
4LB4                   -10.460    -8.730
4LBR                    -9.560    -8.813
4LBS                    -9.640    -8.758
4QXI                    -9.590    -8.511
4XZH                    -9.660    -8.291
4XZI                    -6.880    -7.824

Target 05-Cath-D
6QBG                   -13.072   -11.531
6QBH                   -12.221   -10.886
6QCB                   -11.720   -11.105
model08                -10.249   -10.666
model22                 -9.646   -11.229
model24                 -8.954   -10.350
model25                -12.711   -11.146
model31                 -9.067   -10.817
model35                 -8.746   -10.131
model36                 -8.236   -10.968

Target 06-BACE1
5QCO                   -11.458   -11.723
5QCP                   -10.665   -11.050
5QCR                    -8.805   -10.391
5QCT                   -11.115   -10.927
5QCU                    -9.453   -10.680
5QCV                   -10.701   -10.872
5QCX                   -10.953   -10.844
5QCY                   -12.354   -12.409
5QCZ                    -7.388    -9.334
5QD0                    -9.196   -10.117
5QD1                    -8.985   -10.227
5QD2                   -10.218   -10.597
5QD3                   -10.065   -10.556
5QD5                   -10.720   -10.487
5QD9                   -11.566   -11.668
5QDA                   -11.543   -10.529

Target 07-JAK1
4E4L                   -12.039    -8.154
4E4N                   -12.423    -9.225
4E5W                   -10.515    -8.854
4EHZ                   -10.982    -8.030
4EI4                   -11.997    -8.511
4FK6                   -13.315    -8.566
4I5C                   -12.107    -8.099
4IVB                   -11.970    -8.607
4IVC                   -13.727    -8.730
4IVD                   -13.068    -8.827
4K6Z                   -11.943    -8.428
4K77                    -9.101    -8.099

Target 08-Trypsin
1K1I                    -8.980    -8.854
1K1J                   -10.310    -8.676
1K1L                    -9.430    -8.689
1K1M                   -10.100    -8.758
1K1N                    -9.310    -8.209
2ZHD                    -8.930    -8.909
2ZQ2                    -8.960    -9.032
3LJJ                    -8.910    -8.401
3LJO                    -9.040    -8.181
5MNG                    -6.400    -7.042
5MO2                    -5.250    -6.918
6SY3                    -4.260    -7.522
6T0M                    -5.690    -7.824
6T0P                    -6.040    -8.154
6T5W                    -5.960    -7.770

Target 09-CDK2
3QQK                    -7.035    -8.085
3QTQ                    -7.975    -7.701
3QTR                    -8.693    -8.936
3QTS                    -7.975    -8.772
3QTU                   -10.235    -9.540
3QTW                    -8.906    -8.566
3QTX                   -10.235    -9.307
3QTZ                   -10.435    -9.087
3QU0                   -10.982    -8.744
3QXP                   -10.982    -9.472
3R8U                    -7.690    -8.799
3R8V                    -8.015    -8.126
3R8Z                    -6.329    -7.591
3R9D                    -6.108    -9.307
3R9N                    -8.449    -9.005
3RAH                    -7.168    -9.650
3RAK                    -9.866    -9.142
3RAL                   -10.022    -9.005
3RJC                    -7.612    -8.909
3RK5                    -7.823    -8.579
3RK7                    -9.609    -8.676
3RK9                    -9.039    -8.058
3RKB                    -9.226    -8.593
3RMF                    -6.022    -9.897
3RNI                    -7.516    -9.087
3RPV                   -10.235    -9.280
3RPY                    -7.714    -7.783
3S00                    -7.168    -7.879
3S0O                    -6.565    -7.797
3S1H                    -6.960    -9.046
3SQQ                    -7.714    -9.527

Target 10-MMP12
3EHX                   -10.380    -9.115
3EHY                    -7.990    -7.303
3F15                   -11.060    -7.015
3F16                   -11.240    -7.179
3F17                   -11.780    -8.456
3F18                   -10.110    -7.083
3F19                    -9.810    -7.015
3F1A                    -9.850    -7.028
3LK8                   -10.520    -7.056
3N2U                   -10.710    -7.042
3N2V                   -10.250    -8.360
3NX7                   -11.090    -6.960
3RTS                   -10.430    -7.468
3RTT                   -10.640    -7.824
4GUY                   -10.920    -7.317
5LAB                   -11.420    -7.344
6RD0                    -6.490    -8.401
6RLY                    -6.500    -8.923
