# Supplementary material for: SQM2.20: Semiempirical quantum-mechanical scoring function yields DFT-quality protein–ligand binding affinity predictions in minutes
Source: Nat Commun. 2024 Feb 6;15:1127. doi: 10.1038/s41467-024-45431-8 (PMC10847445; doi:10.1038/s41467-024-45431-8)
Supplement: Supplementary file 4 — Source data [file 41467_2024_45431_MOESM4_ESM.zip › raw_scores/SF_data_Gold_ChemPLP.txt]

# Also plotted in Supplementary Figure 18
# Experimental binding free energies and scores in kcal/mol

Target 01-CA2
5NXG                   -11.700   -55.990
5NXI                    -9.100   -56.840
5NXO                   -11.300   -61.780
5NXP                   -10.900   -64.650
5NXV                   -11.500   -51.460
5NXW                    -9.900   -55.280
5NY1                    -8.800   -55.860
5NY3                   -10.200   -57.790
5NY6                   -10.700   -62.880
5NYA                    -8.700   -45.310

Target 02-HIV-PR
1HSG                   -13.618  -121.010
1HXW                   -14.858  -130.380
1IZH                   -14.657  -124.290
1T3R                   -15.478   -96.630
2Q54                   -12.366  -134.920
2Q55                   -11.929  -119.320
2Q5K                   -14.749  -112.860
3EKX                   -13.940  -131.560
3EL1                   -14.578  -106.400
3NU3                   -13.377   -93.570
3OXC                   -14.273  -118.820
5HVP                    -9.520  -114.110
model13a               -12.451  -122.350
model13c               -11.904  -106.250
model13d               -11.780  -108.960
model16a               -11.111  -124.770
model16e               -10.233  -119.720
model16f               -10.157  -112.860
model22a               -11.171  -130.170
model22d               -10.522  -120.970
model23a                -8.487  -113.310
model25d               -10.139  -115.030

Target 03-CK2
1F0Q                    -7.854   -56.830
1J91                    -8.783   -39.070
1M2P                    -8.384   -51.150
1M2Q                    -8.369   -50.170
1M2R                    -8.862   -60.120
1ZOE                   -10.085   -42.650
1ZOG                    -9.822   -45.430
1ZOH                    -9.609   -51.650
2OXD                    -9.367   -37.970
2OXX                    -9.196   -38.650
2OXY                    -8.954   -38.030
3KXH                    -9.063   -64.300
3KXM                    -8.995   -57.630
3KXN                   -10.485   -40.710
3PVG                    -8.062   -48.390

Target 04-AR
1US0                    -9.560   -97.180
2IKG                    -8.460   -84.600
2IKH                    -7.480   -69.680
2IKI                   -10.210   -91.780
2IKJ                   -10.090   -98.670
4LAU                    -9.950   -93.080
4LAZ                    -9.360   -91.660
4LB3                   -10.730   -90.820
4LB4                   -10.460  -105.700
4LBR                    -9.560   -93.670
4LBS                    -9.640   -94.470
4QXI                    -9.590   -95.490
4XZH                    -9.660   -98.600
4XZI                    -6.880   -77.510

Target 05-Cath-D
6QBG                   -13.072  -117.890
6QBH                   -12.221  -109.980
6QCB                   -11.720  -112.330
model08                -10.249  -106.170
model22                 -9.646  -111.830
model24                 -8.954  -106.690
model25                -12.711  -118.380
model31                 -9.067  -112.890
model35                 -8.746  -105.700
model36                 -8.236  -102.660

Target 06-BACE1
5QCO                   -11.458  -114.660
5QCP                   -10.665  -117.070
5QCR                    -8.805  -110.310
5QCT                   -11.115  -111.580
5QCU                    -9.453  -102.160
5QCV                   -10.701  -101.190
5QCX                   -10.953  -105.320
5QCY                   -12.354  -136.580
5QCZ                    -7.388   -99.900
5QD0                    -9.196   -96.030
5QD1                    -8.985  -108.420
5QD2                   -10.218  -111.750
5QD3                   -10.065  -111.810
5QD5                   -10.720  -101.520
5QD9                   -11.566  -104.720
5QDA                   -11.543  -110.430

Target 07-JAK1
4E4L                   -12.039   -66.330
4E4N                   -12.423   -80.580
4E5W                   -10.515   -64.670
4EHZ                   -10.982   -71.390
4EI4                   -11.997   -73.820
4FK6                   -13.315   -76.420
4I5C                   -12.107   -65.930
4IVB                   -11.970   -75.620
4IVC                   -13.727   -80.690
4IVD                   -13.068   -80.320
4K6Z                   -11.943   -66.620
4K77                    -9.101   -48.220

Target 08-Trypsin
1K1I                    -8.980  -103.920
1K1J                   -10.310   -93.350
1K1L                    -9.430   -95.660
1K1M                   -10.100   -98.780
1K1N                    -9.310   -97.830
2ZHD                    -8.930   -90.320
2ZQ2                    -8.960   -95.710
3LJJ                    -8.910   -84.270
3LJO                    -9.040   -84.820
5MNG                    -6.400   -49.590
5MO2                    -5.250   -50.090
6SY3                    -4.260   -59.300
6T0M                    -5.690   -87.300
6T0P                    -6.040   -84.850
6T5W                    -5.960   -79.000

Target 09-CDK2
3QQK                    -7.035   -54.360
3QTQ                    -7.975   -58.980
3QTR                    -8.693   -61.630
3QTS                    -7.975   -60.870
3QTU                   -10.235   -84.670
3QTW                    -8.906   -68.700
3QTX                   -10.235   -77.940
3QTZ                   -10.435   -74.550
3QU0                   -10.982   -78.010
3QXP                   -10.982   -82.220
3R8U                    -7.690   -60.720
3R8V                    -8.015   -51.760
3R8Z                    -6.329   -57.100
3R9D                    -6.108   -84.740
3R9N                    -8.449   -61.730
3RAH                    -7.168   -70.130
3RAK                    -9.866   -72.280
3RAL                   -10.022   -75.220
3RJC                    -7.612   -62.700
3RK5                    -7.823   -71.760
3RK7                    -9.609   -71.770
3RK9                    -9.039   -60.810
3RKB                    -9.226   -67.450
3RMF                    -6.022   -84.100
3RNI                    -7.516   -69.600
3RPV                   -10.235   -83.150
3RPY                    -7.714   -57.950
3S00                    -7.168   -53.590
3S0O                    -6.565   -50.070
3S1H                    -6.960   -74.450
3SQQ                    -7.714   -81.480

Target 10-MMP12
3EHX                   -10.380   -66.650
3EHY                    -7.990   -54.090
3F15                   -11.060   -50.430
3F16                   -11.240   -52.590
3F17                   -11.780   -75.010
3F18                   -10.110   -51.990
3F19                    -9.810   -47.350
3F1A                    -9.850   -42.440
3LK8                   -10.520   -58.190
3N2U                   -10.710   -71.800
3N2V                   -10.250   -72.840
3NX7                   -11.090   -51.260
3RTS                   -10.430   -63.850
3RTT                   -10.640   -60.020
4GUY                   -10.920   -72.690
5LAB                   -11.420   -50.770
6RD0                    -6.490   -81.800
6RLY                    -6.500   -78.850
