# Supplementary material for: SQM2.20: Semiempirical quantum-mechanical scoring function yields DFT-quality protein–ligand binding affinity predictions in minutes
Source: Nat Commun. 2024 Feb 6;15:1127. doi: 10.1038/s41467-024-45431-8 (PMC10847445; doi:10.1038/s41467-024-45431-8)
Supplement: Supplementary file 4 — Source data [file 41467_2024_45431_MOESM4_ESM.zip › raw_scores/SF_data_Gold_ASP.txt]

# Also plotted in Supplementary Figure 19
# Experimental binding free energies and scores in kcal/mol

Target 01-CA2
5NXG                   -11.700   -27.400
5NXI                    -9.100   -26.400
5NXO                   -11.300   -31.730
5NXP                   -10.900   -32.800
5NXV                   -11.500   -27.770
5NXW                    -9.900   -31.170
5NY1                    -8.800   -26.080
5NY3                   -10.200   -30.430
5NY6                   -10.700   -31.550
5NYA                    -8.700   -22.310

Target 02-HIV-PR
1HSG                   -13.618   -48.780
1HXW                   -14.858   -52.520
1IZH                   -14.657   -61.000
1T3R                   -15.478   -39.260
2Q54                   -12.366   -59.030
2Q55                   -11.929   -54.890
2Q5K                   -14.749   -54.330
3EKX                   -13.940   -49.370
3EL1                   -14.578   -44.480
3NU3                   -13.377   -38.370
3OXC                   -14.273   -54.240
5HVP                    -9.520   -51.680
model13a               -12.451   -50.960
model13c               -11.904   -52.320
model13d               -11.780   -53.170
model16a               -11.111   -45.590
model16e               -10.233   -50.840
model16f               -10.157   -48.910
model22a               -11.171   -51.820
model22d               -10.522   -51.300
model23a                -8.487   -50.610
model25d               -10.139   -50.320

Target 03-CK2
1F0Q                    -7.854   -30.960
1J91                    -8.783   -25.610
1M2P                    -8.384   -27.680
1M2Q                    -8.369   -27.140
1M2R                    -8.862   -34.050
1ZOE                   -10.085   -21.520
1ZOG                    -9.822   -21.560
1ZOH                    -9.609   -23.050
2OXD                    -9.367   -18.080
2OXX                    -9.196   -19.220
2OXY                    -8.954   -18.450
3KXH                    -9.063   -27.540
3KXM                    -8.995   -27.140
3KXN                   -10.485   -23.200
3PVG                    -8.062   -21.790

Target 04-AR
1US0                    -9.560   -57.090
2IKG                    -8.460   -53.730
2IKH                    -7.480   -53.180
2IKI                   -10.210   -53.600
2IKJ                   -10.090   -60.750
4LAU                    -9.950   -52.340
4LAZ                    -9.360   -51.540
4LB3                   -10.730   -53.580
4LB4                   -10.460   -59.090
4LBR                    -9.560   -53.780
4LBS                    -9.640   -53.530
4QXI                    -9.590   -58.360
4XZH                    -9.660   -61.660
4XZI                    -6.880   -50.650

Target 05-Cath-D
6QBG                   -13.072   -54.110
6QBH                   -12.221   -50.870
6QCB                   -11.720   -52.740
model08                -10.249   -50.950
model22                 -9.646   -53.540
model24                 -8.954   -49.950
model25                -12.711   -56.560
model31                 -9.067   -51.250
model35                 -8.746   -52.340
model36                 -8.236   -47.230

Target 06-BACE1
5QCO                   -11.458   -57.060
5QCP                   -10.665   -57.600
5QCR                    -8.805   -47.060
5QCT                   -11.115   -49.420
5QCU                    -9.453   -47.010
5QCV                   -10.701   -50.730
5QCX                   -10.953   -48.250
5QCY                   -12.354   -60.350
5QCZ                    -7.388   -50.670
5QD0                    -9.196   -45.980
5QD1                    -8.985   -49.930
5QD2                   -10.218   -53.740
5QD3                   -10.065   -50.710
5QD5                   -10.720   -50.240
5QD9                   -11.566   -50.930
5QDA                   -11.543   -53.880

Target 07-JAK1
4E4L                   -12.039   -31.400
4E4N                   -12.423   -33.790
4E5W                   -10.515   -31.140
4EHZ                   -10.982   -30.760
4EI4                   -11.997   -28.240
4FK6                   -13.315   -34.070
4I5C                   -12.107   -32.990
4IVB                   -11.970   -31.590
4IVC                   -13.727   -33.290
4IVD                   -13.068   -34.990
4K6Z                   -11.943   -36.690
4K77                    -9.101   -26.690

Target 08-Trypsin
1K1I                    -8.980   -58.500
1K1J                   -10.310   -56.320
1K1L                    -9.430   -53.970
1K1M                   -10.100   -55.330
1K1N                    -9.310   -47.970
2ZHD                    -8.930   -49.500
2ZQ2                    -8.960   -51.790
3LJJ                    -8.910   -47.800
3LJO                    -9.040   -47.100
5MNG                    -6.400   -32.490
5MO2                    -5.250   -26.120
6SY3                    -4.260   -29.650
6T0M                    -5.690   -41.020
6T0P                    -6.040   -36.150
6T5W                    -5.960   -37.270

Target 09-CDK2
3QQK                    -7.035   -23.720
3QTQ                    -7.975   -26.270
3QTR                    -8.693   -29.730
3QTS                    -7.975   -29.840
3QTU                   -10.235   -40.200
3QTW                    -8.906   -33.020
3QTX                   -10.235   -36.590
3QTZ                   -10.435   -35.410
3QU0                   -10.982   -37.950
3QXP                   -10.982   -37.140
3R8U                    -7.690   -26.250
3R8V                    -8.015   -24.370
3R8Z                    -6.329   -25.150
3R9D                    -6.108   -39.130
3R9N                    -8.449   -28.190
3RAH                    -7.168   -29.040
3RAK                    -9.866   -34.330
3RAL                   -10.022   -37.560
3RJC                    -7.612   -30.480
3RK5                    -7.823   -33.360
3RK7                    -9.609   -36.300
3RK9                    -9.039   -28.160
3RKB                    -9.226   -30.220
3RMF                    -6.022   -38.510
3RNI                    -7.516   -32.910
3RPV                   -10.235   -37.700
3RPY                    -7.714   -30.560
3S00                    -7.168   -25.610
3S0O                    -6.565   -23.270
3S1H                    -6.960   -35.740
3SQQ                    -7.714   -37.110

Target 10-MMP12
3EHX                   -10.380   -31.420
3EHY                    -7.990   -25.600
3F15                   -11.060   -32.000
3F16                   -11.240   -32.790
3F17                   -11.780   -38.880
3F18                   -10.110   -29.750
3F19                    -9.810   -30.500
3F1A                    -9.850   -28.370
3LK8                   -10.520   -32.050
3N2U                   -10.710   -36.010
3N2V                   -10.250   -39.370
3NX7                   -11.090   -33.100
3RTS                   -10.430   -32.530
3RTT                   -10.640   -32.610
4GUY                   -10.920   -34.800
5LAB                   -11.420   -30.520
6RD0                    -6.490   -35.600
6RLY                    -6.500   -36.850
