# Supplementary material for: SQM2.20: Semiempirical quantum-mechanical scoring function yields DFT-quality protein–ligand binding affinity predictions in minutes
Source: Nat Commun. 2024 Feb 6;15:1127. doi: 10.1038/s41467-024-45431-8 (PMC10847445; doi:10.1038/s41467-024-45431-8)
Supplement: Supplementary file 4 — Source data [file 41467_2024_45431_MOESM4_ESM.zip › raw_scores/SF_data_Gold_GS.txt]

# Also plotted in Supplementary Figure 20
# Experimental binding free energies and scores in kcal/mol

Target 01-CA2
5NXG                   -11.700   -37.180
5NXI                    -9.100   -40.010
5NXO                   -11.300   -43.020
5NXP                   -10.900   -41.650
5NXV                   -11.500   -35.830
5NXW                    -9.900   -41.620
5NY1                    -8.800   -38.050
5NY3                   -10.200   -44.810
5NY6                   -10.700   -52.450
5NYA                    -8.700   -31.730

Target 02-HIV-PR
1HSG                   -13.618   -98.590
1HXW                   -14.858  -114.920
1IZH                   -14.657  -110.830
1T3R                   -15.478   -88.710
2Q54                   -12.366  -112.860
2Q55                   -11.929   -93.800
2Q5K                   -14.749  -104.330
3EKX                   -13.940  -104.220
3EL1                   -14.578   -91.030
3NU3                   -13.377   -82.490
3OXC                   -14.273  -112.120
5HVP                    -9.520   -80.700
model13a               -12.451   -99.990
model13c               -11.904   -90.520
model13d               -11.780   -94.640
model16a               -11.111   -96.480
model16e               -10.233   -89.040
model16f               -10.157   -89.980
model22a               -11.171   -99.000
model22d               -10.522   -97.410
model23a                -8.487   -86.430
model25d               -10.139   -86.140

Target 03-CK2
1F0Q                    -7.854   -42.330
1J91                    -8.783   -41.010
1M2P                    -8.384   -37.660
1M2Q                    -8.369   -41.090
1M2R                    -8.862   -46.670
1ZOE                   -10.085   -46.810
1ZOG                    -9.822   -47.480
1ZOH                    -9.609   -50.500
2OXD                    -9.367   -41.220
2OXX                    -9.196   -42.890
2OXY                    -8.954   -40.520
3KXH                    -9.063   -68.330
3KXM                    -8.995   -53.330
3KXN                   -10.485   -52.340
3PVG                    -8.062   -49.570

Target 04-AR
1US0                    -9.560   -80.680
2IKG                    -8.460   -78.440
2IKH                    -7.480   -68.350
2IKI                   -10.210   -82.930
2IKJ                   -10.090   -83.590
4LAU                    -9.950   -82.590
4LAZ                    -9.360   -82.830
4LB3                   -10.730   -84.100
4LB4                   -10.460   -85.000
4LBR                    -9.560   -86.820
4LBS                    -9.640   -84.350
4QXI                    -9.590   -80.400
4XZH                    -9.660   -81.390
4XZI                    -6.880   -65.420

Target 05-Cath-D
6QBG                   -13.072   -93.600
6QBH                   -12.221   -88.050
6QCB                   -11.720   -91.130
model08                -10.249   -85.030
model22                 -9.646   -91.480
model24                 -8.954   -91.650
model25                -12.711   -97.930
model31                 -9.067   -88.330
model35                 -8.746   -85.150
model36                 -8.236   -84.140

Target 06-BACE1
5QCO                   -11.458  -108.310
5QCP                   -10.665  -104.580
5QCR                    -8.805   -79.120
5QCT                   -11.115   -84.540
5QCU                    -9.453   -77.630
5QCV                   -10.701   -89.330
5QCX                   -10.953   -89.680
5QCY                   -12.354  -104.320
5QCZ                    -7.388   -89.440
5QD0                    -9.196   -87.800
5QD1                    -8.985   -96.140
5QD2                   -10.218   -96.230
5QD3                   -10.065   -99.680
5QD5                   -10.720   -91.120
5QD9                   -11.566   -95.250
5QDA                   -11.543   -97.110

Target 07-JAK1
4E4L                   -12.039   -59.750
4E4N                   -12.423   -74.940
4E5W                   -10.515   -58.250
4EHZ                   -10.982   -64.130
4EI4                   -11.997   -62.720
4FK6                   -13.315   -69.430
4I5C                   -12.107   -67.320
4IVB                   -11.970   -71.130
4IVC                   -13.727   -74.470
4IVD                   -13.068   -76.050
4K6Z                   -11.943   -64.460
4K77                    -9.101   -45.230

Target 08-Trypsin
1K1I                    -8.980   -75.470
1K1J                   -10.310   -73.840
1K1L                    -9.430   -69.770
1K1M                   -10.100   -68.420
1K1N                    -9.310   -61.840
2ZHD                    -8.930   -72.950
2ZQ2                    -8.960   -82.060
3LJJ                    -8.910   -73.510
3LJO                    -9.040   -72.100
5MNG                    -6.400   -43.520
5MO2                    -5.250   -54.290
6SY3                    -4.260   -52.230
6T0M                    -5.690   -75.120
6T0P                    -6.040   -78.180
6T5W                    -5.960   -74.380

Target 09-CDK2
3QQK                    -7.035   -47.680
3QTQ                    -7.975   -51.710
3QTR                    -8.693   -51.720
3QTS                    -7.975   -53.230
3QTU                   -10.235   -72.470
3QTW                    -8.906   -55.030
3QTX                   -10.235   -70.090
3QTZ                   -10.435   -62.900
3QU0                   -10.982   -66.180
3QXP                   -10.982   -71.780
3R8U                    -7.690   -57.130
3R8V                    -8.015   -49.150
3R8Z                    -6.329   -45.690
3R9D                    -6.108   -67.190
3R9N                    -8.449   -55.210
3RAH                    -7.168   -60.870
3RAK                    -9.866   -62.750
3RAL                   -10.022   -66.330
3RJC                    -7.612   -51.300
3RK5                    -7.823   -60.130
3RK7                    -9.609   -57.860
3RK9                    -9.039   -52.860
3RKB                    -9.226   -56.820
3RMF                    -6.022   -70.110
3RNI                    -7.516   -52.880
3RPV                   -10.235   -64.530
3RPY                    -7.714   -51.490
3S00                    -7.168   -54.250
3S0O                    -6.565   -52.590
3S1H                    -6.960   -65.350
3SQQ                    -7.714   -63.810

Target 10-MMP12
3EHX                   -10.380   -48.520
3EHY                    -7.990   -43.290
3F15                   -11.060   -46.700
3F16                   -11.240   -44.860
3F17                   -11.780   -50.870
3F18                   -10.110   -39.190
3F19                    -9.810   -36.560
3F1A                    -9.850   -37.090
3LK8                   -10.520   -42.970
3N2U                   -10.710   -47.200
3N2V                   -10.250   -55.690
3NX7                   -11.090   -44.280
3RTS                   -10.430   -47.330
3RTT                   -10.640   -50.820
4GUY                   -10.920   -52.340
5LAB                   -11.420   -48.370
6RD0                    -6.490   -60.510
6RLY                    -6.500   -50.200
