# Supplementary material for: SQM2.20: Semiempirical quantum-mechanical scoring function yields DFT-quality protein–ligand binding affinity predictions in minutes
Source: Nat Commun. 2024 Feb 6;15:1127. doi: 10.1038/s41467-024-45431-8 (PMC10847445; doi:10.1038/s41467-024-45431-8)
Supplement: Supplementary file 4 — Source data [file 41467_2024_45431_MOESM4_ESM.zip › raw_scores/SF_data_Gold_CHS.txt]

# Also plotted in Supplementary Figure 21
# Experimental binding free energies and scores in kcal/mol

Target 01-CA2
5NXG                   -11.700   -29.880
5NXI                    -9.100   -28.350
5NXO                   -11.300   -30.130
5NXP                   -10.900   -31.170
5NXV                   -11.500   -21.550
5NXW                    -9.900   -21.730
5NY1                    -8.800   -25.600
5NY3                   -10.200   -26.840
5NY6                   -10.700   -32.580
5NYA                    -8.700   -25.840

Target 02-HIV-PR
1HSG                   -13.618   -48.490
1HXW                   -14.858   -45.450
1IZH                   -14.657   -50.240
1T3R                   -15.478   -37.350
2Q54                   -12.366   -54.220
2Q55                   -11.929   -49.850
2Q5K                   -14.749   -52.390
3EKX                   -13.940   -54.770
3EL1                   -14.578   -38.750
3NU3                   -13.377   -39.960
3OXC                   -14.273   -49.620
5HVP                    -9.520   -43.750
model13a               -12.451   -44.580
model13c               -11.904   -46.250
model13d               -11.780   -38.930
model16a               -11.111   -50.010
model16e               -10.233   -39.910
model16f               -10.157   -37.750
model22a               -11.171   -46.800
model22d               -10.522   -44.360
model23a                -8.487   -43.030
model25d               -10.139   -42.390

Target 03-CK2
1F0Q                    -7.854   -21.960
1J91                    -8.783   -23.720
1M2P                    -8.384   -19.100
1M2Q                    -8.369   -20.640
1M2R                    -8.862   -25.310
1ZOE                   -10.085   -22.080
1ZOG                    -9.822   -23.230
1ZOH                    -9.609   -26.960
2OXD                    -9.367   -22.280
2OXX                    -9.196   -21.440
2OXY                    -8.954   -22.380
3KXH                    -9.063   -28.350
3KXM                    -8.995   -26.730
3KXN                   -10.485   -23.780
3PVG                    -8.062   -22.280

Target 04-AR
1US0                    -9.560   -40.550
2IKG                    -8.460   -29.880
2IKH                    -7.480   -20.460
2IKI                   -10.210   -37.980
2IKJ                   -10.090   -39.370
4LAU                    -9.950   -38.350
4LAZ                    -9.360   -37.770
4LB3                   -10.730   -37.950
4LB4                   -10.460   -34.930
4LBR                    -9.560   -35.180
4LBS                    -9.640   -35.450
4QXI                    -9.590   -38.990
4XZH                    -9.660   -29.880
4XZI                    -6.880   -27.510

Target 05-Cath-D
6QBG                   -13.072   -60.180
6QBH                   -12.221   -55.760
6QCB                   -11.720   -56.910
model08                -10.249   -54.470
model22                 -9.646   -56.930
model24                 -8.954   -48.110
model25                -12.711   -62.360
model31                 -9.067   -56.080
model35                 -8.746   -54.000
model36                 -8.236   -52.470

Target 06-BACE1
5QCO                   -11.458   -55.310
5QCP                   -10.665   -57.510
5QCR                    -8.805   -34.540
5QCT                   -11.115   -48.620
5QCU                    -9.453   -46.540
5QCV                   -10.701   -53.370
5QCX                   -10.953   -55.730
5QCY                   -12.354   -63.390
5QCZ                    -7.388   -47.610
5QD0                    -9.196   -48.490
5QD1                    -8.985   -49.470
5QD2                   -10.218   -55.410
5QD3                   -10.065   -52.420
5QD5                   -10.720   -48.770
5QD9                   -11.566   -54.250
5QDA                   -11.543   -50.560

Target 07-JAK1
4E4L                   -12.039   -30.360
4E4N                   -12.423   -30.870
4E5W                   -10.515   -25.430
4EHZ                   -10.982   -28.390
4EI4                   -11.997   -28.640
4FK6                   -13.315   -31.050
4I5C                   -12.107   -23.480
4IVB                   -11.970   -31.010
4IVC                   -13.727   -30.660
4IVD                   -13.068   -31.140
4K6Z                   -11.943   -26.310
4K77                    -9.101   -21.530

Target 08-Trypsin
1K1I                    -8.980   -37.480
1K1J                   -10.310   -38.340
1K1L                    -9.430   -38.460
1K1M                   -10.100   -39.230
1K1N                    -9.310   -29.560
2ZHD                    -8.930   -28.920
2ZQ2                    -8.960   -31.870
3LJJ                    -8.910   -31.090
3LJO                    -9.040   -29.080
5MNG                    -6.400   -21.070
5MO2                    -5.250   -20.520
6SY3                    -4.260   -25.820
6T0M                    -5.690   -37.480
6T0P                    -6.040   -34.200
6T5W                    -5.960   -30.920

Target 09-CDK2
3QQK                    -7.035   -22.880
3QTQ                    -7.975   -24.930
3QTR                    -8.693   -27.540
3QTS                    -7.975   -25.240
3QTU                   -10.235   -38.720
3QTW                    -8.906   -30.500
3QTX                   -10.235   -35.260
3QTZ                   -10.435   -31.990
3QU0                   -10.982   -35.730
3QXP                   -10.982   -32.950
3R8U                    -7.690   -25.560
3R8V                    -8.015   -21.150
3R8Z                    -6.329   -21.400
3R9D                    -6.108   -34.700
3R9N                    -8.449   -24.490
3RAH                    -7.168   -27.950
3RAK                    -9.866   -32.650
3RAL                   -10.022   -31.450
3RJC                    -7.612   -27.300
3RK5                    -7.823   -30.910
3RK7                    -9.609   -32.370
3RK9                    -9.039   -25.450
3RKB                    -9.226   -27.780
3RMF                    -6.022   -37.790
3RNI                    -7.516   -33.140
3RPV                   -10.235   -39.360
3RPY                    -7.714   -26.600
3S00                    -7.168   -19.860
3S0O                    -6.565   -19.310
3S1H                    -6.960   -30.720
3SQQ                    -7.714   -35.690

Target 10-MMP12
3EHX                   -10.380   -31.570
3EHY                    -7.990   -21.650
3F15                   -11.060   -17.690
3F16                   -11.240   -21.190
3F17                   -11.780   -31.470
3F18                   -10.110   -19.890
3F19                    -9.810   -20.320
3F1A                    -9.850   -20.820
3LK8                   -10.520   -24.360
3N2U                   -10.710    -6.640
3N2V                   -10.250   -29.180
3NX7                   -11.090   -19.880
3RTS                   -10.430   -24.930
3RTT                   -10.640   -25.090
4GUY                   -10.920   -25.470
5LAB                   -11.420   -22.960
6RD0                    -6.490   -27.490
6RLY                    -6.500   -28.690
