# Supplementary material for: SQM2.20: Semiempirical quantum-mechanical scoring function yields DFT-quality protein–ligand binding affinity predictions in minutes
Source: Nat Commun. 2024 Feb 6;15:1127. doi: 10.1038/s41467-024-45431-8 (PMC10847445; doi:10.1038/s41467-024-45431-8)
Supplement: Supplementary file 4 — Source data [file 41467_2024_45431_MOESM4_ESM.zip › raw_scores/SF_data_Vina.txt]

# Also plotted in Supplementary Figure 22
# Experimental binding free energies and scores in kcal/mol

Target 01-CA2
5NXG                   -11.700    -4.782
5NXI                    -9.100    -4.698
5NXO                   -11.300    -5.320
5NXP                   -10.900    -4.919
5NXV                   -11.500    -4.023
5NXW                    -9.900    -4.121
5NY1                    -8.800    -4.855
5NY3                   -10.200    -4.553
5NY6                   -10.700    -5.988
5NYA                    -8.700    -3.478

Target 02-HIV-PR
1HSG                   -13.618   -10.669
1HXW                   -14.858    -8.931
1IZH                   -14.657    -9.672
1T3R                   -15.478    -9.143
2Q54                   -12.366    -9.912
2Q55                   -11.929    -9.549
2Q5K                   -14.749   -10.027
3EKX                   -13.940    -9.886
3EL1                   -14.578   -10.717
3NU3                   -13.377    -8.804
3OXC                   -14.273   -10.723
5HVP                    -9.520    -7.708
model13a               -12.451    -9.616
model13c               -11.904    -9.412
model13d               -11.780    -9.369
model16a               -11.111    -9.482
model16e               -10.233    -9.508
model16f               -10.157    -9.056
model22a               -11.171   -10.047
model22d               -10.522    -9.638
model23a                -8.487    -9.484
model25d               -10.139    -8.885

Target 03-CK2
1F0Q                    -7.854    -8.737
1J91                    -8.783    -6.025
1M2P                    -8.384    -9.004
1M2Q                    -8.369    -8.551
1M2R                    -8.862    -9.068
1ZOE                   -10.085    -6.577
1ZOG                    -9.822    -6.204
1ZOH                    -9.609    -7.370
2OXD                    -9.367    -6.114
2OXX                    -9.196    -5.951
2OXY                    -8.954    -5.960
3KXG                   -10.047    -6.897
3KXH                    -9.063    -7.059
3KXM                    -8.995    -7.097
3KXN                   -10.485    -5.613
3PVG                    -8.062    -6.220

Target 04-AR
1US0                    -9.560    -8.756
2IKG                    -8.460    -8.069
2IKH                    -7.480    -7.022
2IKI                   -10.210    -8.473
2IKJ                   -10.090    -8.895
4LAU                    -9.950    -7.969
4LAZ                    -9.360    -7.218
4LB3                   -10.730    -7.870
4LB4                   -10.460    -8.794
4LBR                    -9.560    -7.899
4LBS                    -9.640    -8.395
4QXI                    -9.590    -8.548
4XZH                    -9.660    -8.959
4XZI                    -6.880    -6.615

Target 05-Cath-D
6QBG                   -13.072   -13.774
6QBH                   -12.221   -12.798
6QCB                   -11.720   -12.860
model08                -10.249   -12.514
model22                 -9.646   -12.916
model24                 -8.954   -11.473
model25                -12.711   -12.923
model31                 -9.067   -12.387
model35                 -8.746   -12.433
model36                 -8.236   -12.270

Target 06-BACE1
5QCO                   -11.458   -12.301
5QCP                   -10.665   -11.562
5QCR                    -8.805    -8.399
5QCT                   -11.115    -9.872
5QCU                    -9.453   -10.942
5QCV                   -10.701   -11.404
5QCX                   -10.953   -10.815
5QCY                   -12.354   -12.139
5QCZ                    -7.388   -11.657
5QD0                    -9.196   -10.430
5QD1                    -8.985   -10.821
5QD2                   -10.218   -11.296
5QD3                   -10.065   -11.296
5QD5                   -10.720   -11.058
5QD9                   -11.566   -11.914
5QDA                   -11.543   -11.635

Target 07-JAK1
4E4L                   -12.039    -8.972
4E4N                   -12.423    -9.241
4E5W                   -10.515    -9.544
4EHZ                   -10.982    -8.466
4EI4                   -11.997    -8.911
4FK6                   -13.315    -8.319
4I5C                   -12.107    -8.931
4IVB                   -11.970    -9.206
4IVC                   -13.727    -9.087
4IVD                   -13.068    -8.928
4K6Z                   -11.943    -8.618
4K77                    -9.101    -7.467

Target 08-Trypsin
1K1I                    -8.980    -8.004
1K1J                   -10.310    -7.763
1K1L                    -9.430    -7.918
1K1M                   -10.100    -8.134
1K1N                    -9.310    -6.806
2ZHD                    -8.930    -8.254
2ZQ2                    -8.960    -8.746
3LJJ                    -8.910    -7.405
3LJO                    -9.040    -7.179
5MNG                    -6.400    -5.261
5MO2                    -5.250    -5.382
6SY3                    -4.260    -6.222
6T0M                    -5.690    -6.930
6T0P                    -6.040    -7.433
6T5W                    -5.960    -6.955

Target 09-CDK2
3QQK                    -7.035    -6.042
3QTQ                    -7.975    -6.008
3QTR                    -8.693    -7.244
3QTS                    -7.975    -7.151
3QTU                   -10.235    -8.855
3QTW                    -8.906    -7.507
3QTX                   -10.235    -8.390
3QTZ                   -10.435    -8.189
3QU0                   -10.982    -7.958
3QXP                   -10.982    -8.553
3R8U                    -7.690    -7.200
3R8V                    -8.015    -6.027
3R8Z                    -6.329    -5.825
3R9D                    -6.108    -8.171
3R9N                    -8.449    -7.489
3RAH                    -7.168    -8.290
3RAK                    -9.866    -8.135
3RAL                   -10.022    -7.999
3RJC                    -7.612    -7.431
3RK5                    -7.823    -7.840
3RK7                    -9.609    -7.466
3RK9                    -9.039    -6.571
3RKB                    -9.226    -7.505
3RMF                    -6.022    -9.233
3RNI                    -7.516    -7.864
3RPV                   -10.235    -8.483
3RPY                    -7.714    -6.161
3S00                    -7.168    -5.811
3S0O                    -6.565    -5.341
3S1H                    -6.960    -8.249
3SQQ                    -7.714    -8.571

Target 10-MMP12
3EHX                   -10.380    -6.831
3EHY                    -7.990    -5.023
3F15                   -11.060    -5.130
3F16                   -11.240    -5.459
3F17                   -11.780    -7.074
3F18                   -10.110    -5.395
3F19                    -9.810    -5.340
3F1A                    -9.850    -4.852
3LK8                   -10.520    -5.466
3N2U                   -10.710    -5.142
3N2V                   -10.250    -6.802
3NX7                   -11.090    -5.216
3RTS                   -10.430    -5.730
3RTT                   -10.640    -6.380
4GUY                   -10.920    -5.935
5LAB                   -11.420    -5.438
6RD0                    -6.490    -7.907
6RLY                    -6.500    -7.950
