# Supplementary material for: SQM2.20: Semiempirical quantum-mechanical scoring function yields DFT-quality protein–ligand binding affinity predictions in minutes
Source: Nat Commun. 2024 Feb 6;15:1127. doi: 10.1038/s41467-024-45431-8 (PMC10847445; doi:10.1038/s41467-024-45431-8)
Supplement: Supplementary file 4 — Source data [file 41467_2024_45431_MOESM4_ESM.zip › raw_scores/SF_data_Vinardo.txt]

# Also plotted in Supplementary Figure 23
# Experimental binding free energies and scores in kcal/mol

Target 01-CA2
5NXG                   -11.700    -3.906
5NXI                    -9.100    -3.933
5NXO                   -11.300    -4.714
5NXP                   -10.900    -4.397
5NXV                   -11.500    -2.958
5NXW                    -9.900    -3.252
5NY1                    -8.800    -3.716
5NY3                   -10.200    -3.991
5NY6                   -10.700    -4.539
5NYA                    -8.700    -3.616

Target 02-HIV-PR
1HSG                   -13.618    -7.822
1HXW                   -14.858    -6.582
1IZH                   -14.657    -7.702
1T3R                   -15.478    -6.772
2Q54                   -12.366    -7.580
2Q55                   -11.929    -7.353
2Q5K                   -14.749    -7.551
3EKX                   -13.940    -7.759
3EL1                   -14.578    -8.179
3NU3                   -13.377    -6.737
3OXC                   -14.273    -8.215
5HVP                    -9.520    -6.052
model13a               -12.451    -7.309
model13c               -11.904    -6.936
model13d               -11.780    -6.905
model16a               -11.111    -6.779
model16e               -10.233    -6.989
model16f               -10.157    -6.394
model22a               -11.171    -7.657
model23a                -8.487    -7.051

Target 03-CK2
1F0Q                    -7.854    -6.397
1J91                    -8.783    -3.933
1M2P                    -8.384    -6.132
1M2Q                    -8.369    -5.682
1M2R                    -8.862    -6.738
1ZOE                   -10.085    -4.073
1ZOG                    -9.822    -4.231
1ZOH                    -9.609    -5.112
2OXD                    -9.367    -3.899
2OXX                    -9.196    -3.929
2OXY                    -8.954    -3.904
3KXG                   -10.047    -5.026
3KXH                    -9.063    -4.253
3KXM                    -8.995    -4.670
3KXN                   -10.485    -3.624
3PVG                    -8.062    -4.249

Target 04-AR
1US0                    -9.560    -5.575
2IKG                    -8.460    -4.572
2IKH                    -7.480    -3.852
2IKI                   -10.210    -5.439
2IKJ                   -10.090    -5.663
4LAU                    -9.950    -5.405
4LAZ                    -9.360    -4.620
4LB3                   -10.730    -4.894
4LB4                   -10.460    -4.823
4LBR                    -9.560    -4.341
4LBS                    -9.640    -4.860
4QXI                    -9.590    -5.364
4XZH                    -9.660    -5.211
4XZI                    -6.880    -3.520

Target 05-Cath-D
6QBG                   -13.072   -11.731
6QBH                   -12.221   -11.414
6QCB                   -11.720   -11.481
model08                -10.249   -11.244
model22                 -9.646   -10.683
model24                 -8.954    -9.559
model25                -12.711   -10.960
model31                 -9.067   -10.719
model35                 -8.746   -10.657
model36                 -8.236   -10.841

Target 06-BACE1
5QCO                   -11.458   -10.001
5QCP                   -10.665    -8.962
5QCR                    -8.805    -7.498
5QCT                   -11.115    -8.049
5QCU                    -9.453    -9.044
5QCV                   -10.701    -8.970
5QCX                   -10.953    -8.473
5QCY                   -12.354    -8.997
5QCZ                    -7.388    -8.981
5QD0                    -9.196    -8.039
5QD1                    -8.985    -8.440
5QD2                   -10.218    -8.994
5QD3                   -10.065    -8.939
5QD5                   -10.720    -8.594
5QD9                   -11.566    -9.700
5QDA                   -11.543    -9.806

Target 07-JAK1
4E4L                   -12.039    -5.121
4E4N                   -12.423    -6.118
4E5W                   -10.515    -5.995
4EHZ                   -10.982    -5.671
4EI4                   -11.997    -5.872
4FK6                   -13.315    -5.640
4I5C                   -12.107    -6.052
4IVB                   -11.970    -6.077
4IVC                   -13.727    -6.163
4IVD                   -13.068    -6.051
4K6Z                   -11.943    -5.539
4K77                    -9.101    -4.792

Target 08-Trypsin
1K1I                    -8.980    -6.746
1K1J                   -10.310    -6.630
1K1L                    -9.430    -6.746
1K1M                   -10.100    -6.881
1K1N                    -9.310    -4.854
2ZHD                    -8.930    -6.917
2ZQ2                    -8.960    -6.832
3LJJ                    -8.910    -5.962
3LJO                    -9.040    -5.787
5MNG                    -6.400    -4.715
5MO2                    -5.250    -4.991
6SY3                    -4.260    -4.196
6T0M                    -5.690    -5.762
6T0P                    -6.040    -6.488
6T5W                    -5.960    -5.702

Target 09-CDK2
3QQK                    -7.035    -4.093
3QTQ                    -7.975    -4.033
3QTR                    -8.693    -5.056
3QTS                    -7.975    -4.770
3QTU                   -10.235    -6.587
3QTW                    -8.906    -5.295
3QTX                   -10.235    -5.918
3QTZ                   -10.435    -5.791
3QU0                   -10.982    -5.753
3QXP                   -10.982    -6.252
3R8U                    -7.690    -4.740
3R8V                    -8.015    -3.736
3R8Z                    -6.329    -3.657
3R9D                    -6.108    -5.609
3R9N                    -8.449    -4.880
3RAH                    -7.168    -5.864
3RAK                    -9.866    -5.926
3RAL                   -10.022    -5.600
3RJC                    -7.612    -5.016
3RK5                    -7.823    -5.148
3RK7                    -9.609    -5.187
3RK9                    -9.039    -4.396
3RKB                    -9.226    -5.288
3RMF                    -6.022    -6.853
3RNI                    -7.516    -5.349
3RPV                   -10.235    -6.374
3RPY                    -7.714    -3.956
3S00                    -7.168    -3.578
3S0O                    -6.565    -3.253
3S1H                    -6.960    -5.627
3SQQ                    -7.714    -6.486

Target 10-MMP12
3EHX                   -10.380    -5.845
3EHY                    -7.990    -3.964
3F15                   -11.060    -3.707
3F16                   -11.240    -4.187
3F17                   -11.780    -6.136
3F18                   -10.110    -4.262
3F19                    -9.810    -4.341
3F1A                    -9.850    -3.838
3LK8                   -10.520    -4.348
3N2U                   -10.710    -3.812
3N2V                   -10.250    -5.635
3NX7                   -11.090    -3.828
3RTS                   -10.430    -5.104
3RTT                   -10.640    -5.644
4GUY                   -10.920    -4.959
5LAB                   -11.420    -4.153
6RD0                    -6.490    -6.415
6RLY                    -6.500    -6.335
