# Supplementary material for: SQM2.20: Semiempirical quantum-mechanical scoring function yields DFT-quality protein–ligand binding affinity predictions in minutes
Source: Nat Commun. 2024 Feb 6;15:1127. doi: 10.1038/s41467-024-45431-8 (PMC10847445; doi:10.1038/s41467-024-45431-8)
Supplement: Supplementary file 4 — Source data [file 41467_2024_45431_MOESM4_ESM.zip › raw_scores/SF_data_Smina.txt]

# Also plotted in Supplementary Figure 24
# Experimental binding free energies and scores in kcal/mol

Target 01-CA2
5NXG                   -11.700    -4.939
5NXI                    -9.100    -4.969
5NXO                   -11.300    -5.119
5NXP                   -10.900    -5.144
5NXV                   -11.500    -4.721
5NXW                    -9.900    -4.913
5NY1                    -8.800    -5.267
5NY3                   -10.200    -5.202
5NY6                   -10.700    -5.673
5NYA                    -8.700    -4.276

Target 02-HIV-PR
1HSG                   -13.618    -8.613
1HXW                   -14.858    -8.004
1IZH                   -14.657    -7.888
1T3R                   -15.478    -8.072
2Q54                   -12.366    -8.480
2Q55                   -11.929    -8.268
2Q5K                   -14.749    -8.751
3EKX                   -13.940    -8.602
3EL1                   -14.578    -9.064
3NU3                   -13.377    -7.813
3OXC                   -14.273    -9.287
5HVP                    -9.520    -6.753
model13a               -12.451    -8.518
model13c               -11.904    -7.934
model13d               -11.780    -7.792
model16a               -11.111    -8.774
model16e               -10.233    -8.281
model16f               -10.157    -8.226
model22a               -11.171    -8.699
model22d               -10.522    -8.099
model23a                -8.487    -8.161
model25d               -10.139    -7.418

Target 03-CK2
1F0Q                    -7.854    -5.830
1J91                    -8.783    -5.284
1M2P                    -8.384    -5.874
1M2Q                    -8.369    -5.709
1M2R                    -8.862    -6.016
1ZOE                   -10.085    -5.192
1ZOG                    -9.822    -5.319
1ZOH                    -9.609    -5.554
2OXD                    -9.367    -4.939
2OXX                    -9.196    -5.035
2OXY                    -8.954    -4.898
3KXG                   -10.047    -5.335
3KXH                    -9.063    -6.007
3KXM                    -8.995    -5.854
3KXN                   -10.485    -5.094
3PVG                    -8.062    -5.261

Target 04-AR
1US0                    -9.560    -7.236
2IKG                    -8.460    -6.820
2IKH                    -7.480    -6.044
2IKI                   -10.210    -7.257
2IKJ                   -10.090    -7.449
4LAU                    -9.950    -7.192
4LAZ                    -9.360    -7.154
4LB3                   -10.730    -7.248
4LB4                   -10.460    -7.542
4LBR                    -9.560    -7.236
4LBS                    -9.640    -7.500
4QXI                    -9.590    -7.386
4XZH                    -9.660    -6.794
4XZI                    -6.880    -6.562

Target 05-Cath-D
6QBG                   -13.072    -9.480
6QBH                   -12.221    -8.964
6QCB                   -11.720    -9.026
model08                -10.249    -8.573
model22                 -9.646    -9.169
model24                 -8.954    -8.654
model25                -12.711    -9.391
model31                 -9.067    -8.787
model35                 -8.746    -8.315
model36                 -8.236    -8.638

Target 06-BACE1
5QCO                   -11.458    -9.842
5QCP                   -10.665    -9.257
5QCR                    -8.805    -7.712
5QCT                   -11.115    -8.912
5QCU                    -9.453    -8.895
5QCV                   -10.701    -8.845
5QCX                   -10.953    -9.214
5QCY                   -12.354   -10.658
5QCZ                    -7.388    -8.234
5QD0                    -9.196    -8.692
5QD1                    -8.985    -8.809
5QD2                   -10.218    -8.870
5QD3                   -10.065    -9.276
5QD5                   -10.720    -8.785
5QD9                   -11.566    -9.576
5QDA                   -11.543    -8.871

Target 07-JAK1
4E4L                   -12.039    -6.407
4E4N                   -12.423    -6.663
4E5W                   -10.515    -6.938
4EHZ                   -10.982    -6.026
4EI4                   -11.997    -6.263
4FK6                   -13.315    -6.916
4I5C                   -12.107    -6.678
4IVB                   -11.970    -6.686
4IVC                   -13.727    -6.933
4IVD                   -13.068    -7.168
4K6Z                   -11.943    -6.499
4K77                    -9.101    -5.628

Target 08-Trypsin
1K1I                    -8.980    -7.049
1K1J                   -10.310    -7.094
1K1L                    -9.430    -6.992
1K1M                   -10.100    -7.113
1K1N                    -9.310    -6.341
2ZHD                    -8.930    -7.204
2ZQ2                    -8.960    -7.339
3LJJ                    -8.910    -6.759
3LJO                    -9.040    -6.551
5MNG                    -6.400    -5.052
5MO2                    -5.250    -4.811
6SY3                    -4.260    -5.595
6T0M                    -5.690    -6.213
6T0P                    -6.040    -6.362
6T5W                    -5.960    -5.960

Target 09-CDK2
3QQK                    -7.035    -6.220
3QTQ                    -7.975    -6.143
3QTR                    -8.693    -6.693
3QTS                    -7.975    -6.802
3QTU                   -10.235    -8.490
3QTW                    -8.906    -6.700
3QTX                   -10.235    -7.659
3QTZ                   -10.435    -7.377
3QU0                   -10.982    -7.362
3QXP                   -10.982    -7.829
3R8U                    -7.690    -6.983
3R8V                    -8.015    -6.299
3R8Z                    -6.329    -5.941
3R9D                    -6.108    -7.554
3R9N                    -8.449    -7.013
3RAH                    -7.168    -7.613
3RAK                    -9.866    -7.388
3RAL                   -10.022    -7.524
3RJC                    -7.612    -6.664
3RK5                    -7.823    -6.568
3RK7                    -9.609    -6.828
3RK9                    -9.039    -6.240
3RKB                    -9.226    -6.848
3RMF                    -6.022    -8.504
3RNI                    -7.516    -7.193
3RPV                   -10.235    -7.730
3RPY                    -7.714    -6.255
3S00                    -7.168    -6.085
3S0O                    -6.565    -6.014
3S1H                    -6.960    -7.439
3SQQ                    -7.714    -7.885

Target 10-MMP12
3EHX                   -10.380    -6.077
3EHY                    -7.990    -4.718
3F15                   -11.060    -5.367
3F16                   -11.240    -5.322
3F17                   -11.780    -6.437
3F18                   -10.110    -5.353
3F19                    -9.810    -5.076
3F1A                    -9.850    -5.081
3LK8                   -10.520    -5.311
3N2U                   -10.710    -5.234
3N2V                   -10.250    -6.408
3NX7                   -11.090    -5.255
3RTS                   -10.430    -5.627
3RTT                   -10.640    -6.003
4GUY                   -10.920    -5.737
5LAB                   -11.420    -5.494
6RD0                    -6.490    -6.525
6RLY                    -6.500    -6.759
