# Supplementary material for: SQM2.20: Semiempirical quantum-mechanical scoring function yields DFT-quality protein–ligand binding affinity predictions in minutes
Source: Nat Commun. 2024 Feb 6;15:1127. doi: 10.1038/s41467-024-45431-8 (PMC10847445; doi:10.1038/s41467-024-45431-8)
Supplement: Supplementary file 4 — Source data [file 41467_2024_45431_MOESM4_ESM.zip › raw_scores/SF_data_Autodock4.txt]

# Also plotted in Supplementary Figure 25
# Experimental binding free energies and scores in kcal/mol

Target 01-CA2
5NXG                   -11.700    -8.820
5NXI                    -9.100    -8.560
5NXO                   -11.300    -8.930
5NXP                   -10.900    -9.730
5NXV                   -11.500    -7.710
5NXW                    -9.900    -7.580
5NY1                    -8.800    -9.240
5NY3                   -10.200    -8.670
5NY6                   -10.700   -10.030
5NYA                    -8.700    -7.480

Target 02-HIV-PR
1HSG                   -13.618   -14.320
1HXW                   -14.858   -16.550
1IZH                   -14.657   -16.900
1T3R                   -15.478   -13.110
2Q54                   -12.366   -16.950
2Q55                   -11.929   -15.860
2Q5K                   -14.749   -15.980
3EKX                   -13.940   -16.190
3EL1                   -14.578   -13.610
3NU3                   -13.377   -11.530
3OXC                   -14.273   -16.860
5HVP                    -9.520   -13.200
model13a               -12.451   -15.390
model13c               -11.904   -14.930
model13d               -11.780   -14.850
model16a               -11.111   -15.110
model16e               -10.233   -15.180
model16f               -10.157   -15.270
model22a               -11.171   -15.110
model22d               -10.522136000.000
model23a                -8.487   -13.790
model25d               -10.139135000.000

Target 03-CK2
1F0Q                    -7.854    -6.130
1J91                    -8.783    -6.840
1M2P                    -8.384    -6.830
1M2Q                    -8.369    -6.090
1M2R                    -8.862    -8.890
1ZOE                   -10.085    -6.450
1ZOG                    -9.822    -6.920
1ZOH                    -9.609    -7.770
2OXD                    -9.367    -6.140
2OXX                    -9.196    -6.290
2OXY                    -8.954    -6.230
3KXG                   -10.047    -7.440
3KXH                    -9.063    -9.500
3KXM                    -8.995    -7.990
3KXN                   -10.485    -7.690
3PVG                    -8.062    -6.880

Target 04-AR
1US0                    -9.560   -10.700
2IKG                    -8.460    -8.300
2IKH                    -7.480    -7.380
2IKI                   -10.210   -10.820
2IKJ                   -10.090   -11.530
4LAU                    -9.950   -10.650
4LAZ                    -9.360   -10.630
4LB3                   -10.730   -11.080
4LB4                   -10.460   -11.230
4LBR                    -9.560   -10.850
4LBS                    -9.640   -11.060
4QXI                    -9.590   -10.440
4XZH                    -9.660    -9.000
4XZI                    -6.880   -10.030

Target 05-Cath-D
6QBG                   -13.072   -13.860
6QBH                   -12.221   -14.060
6QCB                   -11.720   -13.850
model08                -10.249   -12.070
model22                 -9.646   -12.810
model24                 -8.954   -13.300
model25                -12.711   -14.510
model31                 -9.067   -13.540
model35                 -8.746   -11.630
model36                 -8.236   -13.690

Target 06-BACE1
5QCO                   -11.458   -16.880
5QCP                   -10.665   -14.740
5QCR                    -8.805   -12.050
5QCT                   -11.115   -12.470
5QCU                    -9.453   -12.650
5QCV                   -10.701   -14.520
5QCX                   -10.953   -14.450
5QCY                   -12.354   -18.870
5QCZ                    -7.388   -13.970
5QD0                    -9.196   -13.830
5QD1                    -8.985   -14.180
5QD2                   -10.218   -14.410
5QD3                   -10.065   -14.910
5QD5                   -10.720   -14.050
5QD9                   -11.566   -16.690
5QDA                   -11.543   -14.310

Target 07-JAK1
4E4L                   -12.039    -8.420
4E4N                   -12.423    -8.890
4E5W                   -10.515   -10.950
4EHZ                   -10.982    -9.240
4EI4                   -11.997    -8.410
4FK6                   -13.315   -10.020
4I5C                   -12.107    -9.220
4IVB                   -11.970    -9.140
4IVC                   -13.727    -9.430
4IVD                   -13.068    -9.780
4K6Z                   -11.943    -8.620
4K77                    -9.101    -6.730

Target 08-Trypsin
1K1I                    -8.980   -11.550
1K1J                   -10.310   -12.180
1K1L                    -9.430   -11.400
1K1M                   -10.100   -12.030
1K1N                    -9.310   -10.150
2ZHD                    -8.930    -9.350
2ZQ2                    -8.960   -10.130
3LJJ                    -8.910    -9.680
3LJO                    -9.040    -9.150
5MNG                    -6.400    -4.920
5MO2                    -5.250    -6.470
6SY3                    -4.260    -8.370
6T0M                    -5.690    -8.950
6T0P                    -6.040    -9.230
6T5W                    -5.960    -7.950

Target 09-CDK2
3QQK                    -7.035    -7.520
3QTQ                    -7.975    -7.400
3QTR                    -8.693    -8.710
3QTS                    -7.975    -8.120
3QTU                   -10.235   -12.360
3QTW                    -8.906    -8.960
3QTX                   -10.235   -11.210
3QTZ                   -10.435   -10.270
3QU0                   -10.982   -10.020
3QXP                   -10.982   -12.150
3R8U                    -7.690    -8.830
3R8V                    -8.015    -7.380
3R8Z                    -6.329    -6.970
3R9D                    -6.108   -10.680
3R9N                    -8.449    -9.460
3RAH                    -7.168   -10.240
3RAK                    -9.866   -10.570
3RAL                   -10.022   -10.090
3RJC                    -7.612    -8.590
3RK5                    -7.823    -8.790
3RK7                    -9.609    -8.880
3RK9                    -9.039    -7.640
3RKB                    -9.226    -8.660
3RMF                    -6.022   -12.260
3RNI                    -7.516    -9.420
3RPV                   -10.235   -10.920
3RPY                    -7.714    -7.740
3S00                    -7.168    -7.250
3S0O                    -6.565    -6.860
3S1H                    -6.960   -10.370
3SQQ                    -7.714   -11.040

Target 10-MMP12
3EHX                   -10.380   -10.510
3EHY                    -7.990    -6.340
3F15                   -11.060    -5.700
3F16                   -11.240    -5.080
3F17                   -11.780    -5.920
3F18                   -10.110    -3.350
3F19                    -9.810    -3.390
3F1A                    -9.850    -2.920
3LK8                   -10.520    -4.550
3N2U                   -10.710    -7.320
3N2V                   -10.250    -6.460
3NX7                   -11.090    -4.870
3RTS                   -10.430    -2.620
3RTT                   -10.640    -3.980
4GUY                   -10.920    -3.590
5LAB                   -11.420    -4.840
6RD0                    -6.490    -9.810
6RLY                    -6.500    -9.460
