# Supplementary material for: SQM2.20: Semiempirical quantum-mechanical scoring function yields DFT-quality protein–ligand binding affinity predictions in minutes
Source: Nat Commun. 2024 Feb 6;15:1127. doi: 10.1038/s41467-024-45431-8 (PMC10847445; doi:10.1038/s41467-024-45431-8)
Supplement: Supplementary file 4 — Source data [file 41467_2024_45431_MOESM4_ESM.zip › raw_scores/SF_data_DeltaVinaRF20.txt]

# Also plotted in Supplementary Figure 26
# Experimental binding free energies and scores in kcal/mol

Target 01-CA2
5NXG                   -11.700    -8.017
5NXI                    -9.100    -7.742
5NXO                   -11.300    -8.511
5NXP                   -10.900    -9.005
5NXV                   -11.500    -7.138
5NXW                    -9.900    -7.591
5NY1                    -8.800    -7.591
5NY3                   -10.200    -7.083
5NY6                   -10.700    -8.703
5NYA                    -8.700    -5.189

Target 02-HIV-PR
1HSG                   -13.618   -11.366
1HXW                   -14.858   -11.448
1IZH                   -14.657   -11.819
1T3R                   -15.478   -12.547
2Q54                   -12.366   -12.162
2Q55                   -11.929   -10.831
2Q5K                   -14.749   -11.668
3EKX                   -13.940   -11.943
3EL1                   -14.578   -11.764
3NU3                   -13.377   -12.492
3OXC                   -14.273   -11.915
5HVP                    -9.520   -10.186
model13a               -12.451   -11.064
model13c               -11.904   -11.201
model13d               -11.780   -10.858
model16a               -11.111   -11.586
model16e               -10.233   -10.995
model16f               -10.157   -11.201
model22a               -11.171   -11.380
model22d               -10.522   -11.325
model23a                -8.487   -10.817
model25d               -10.139   -10.542

Target 03-CK2
1F0Q                    -7.854    -9.238
1J91                    -8.783    -8.813
1M2P                    -8.384    -9.376
1M2Q                    -8.369    -9.115
1M2R                    -8.862    -9.856
1ZOE                   -10.085    -8.648
1ZOG                    -9.822    -9.376
1ZOH                    -9.609    -9.815
2OXD                    -9.367    -9.087
2OXX                    -9.196    -9.225
2OXY                    -8.954    -8.991
3KXG                   -10.047    -9.760
3KXH                    -9.063    -8.401
3KXM                    -8.995    -9.142
3KXN                   -10.485    -8.538
3PVG                    -8.062    -8.003

Target 04-AR
1US0                    -9.560   -10.227
2IKG                    -8.460    -9.623
2IKH                    -7.480    -8.676
2IKI                   -10.210    -9.870
2IKJ                   -10.090   -10.378
4LAU                    -9.950    -9.376
4LAZ                    -9.360    -8.634
4LB3                   -10.730    -9.444
4LB4                   -10.460   -10.103
4LBR                    -9.560    -9.307
4LBS                    -9.640    -9.787
4QXI                    -9.590    -9.746
4XZH                    -9.660    -9.829
4XZI                    -6.880    -7.866

Target 05-Cath-D
6QBG                   -13.072   -14.866
6QBH                   -12.221   -14.015
6QCB                   -11.720   -13.919
model08                -10.249   -13.562
model22                 -9.646   -13.906
model24                 -8.954   -12.574
model25                -12.711   -13.809
model31                 -9.067   -13.260
model35                 -8.746   -13.631
model36                 -8.236   -13.109

Target 06-BACE1
5QCO                   -11.458   -12.739
5QCP                   -10.665   -12.423
5QCR                    -8.805   -11.105
5QCT                   -11.115   -11.352
5QCU                    -9.453   -12.505
5QCV                   -10.701   -11.984
5QCX                   -10.953   -11.586
5QCY                   -12.354   -12.560
5QCZ                    -7.388   -12.917
5QD0                    -9.196   -11.517
5QD1                    -8.985   -11.723
5QD2                   -10.218   -12.107
5QD3                   -10.065   -12.231
5QD5                   -10.720   -11.737
5QD9                   -11.566   -12.382
5QDA                   -11.543   -12.450

Target 07-JAK1
4E4L                   -12.039   -11.064
4E4N                   -12.423   -10.735
4E5W                   -10.515    -9.815
4EHZ                   -10.982   -10.158
4EI4                   -11.997   -10.515
4FK6                   -13.315   -10.995
4I5C                   -12.107   -11.654
4IVB                   -11.970   -11.476
4IVC                   -13.727   -11.339
4IVD                   -13.068   -11.174
4K6Z                   -11.943   -10.474
4K77                    -9.101    -8.525

Target 08-Trypsin
1K1I                    -8.980   -10.199
1K1J                   -10.310    -9.801
1K1L                    -9.430   -10.076
1K1M                   -10.100   -10.172
1K1N                    -9.310    -8.840
2ZHD                    -8.930   -10.021
2ZQ2                    -8.960   -10.419
3LJJ                    -8.910    -9.540
3LJO                    -9.040    -9.197
5MNG                    -6.400    -6.616
5MO2                    -5.250    -7.797
6SY3                    -4.260    -7.481
6T0M                    -5.690    -9.032
6T0P                    -6.040    -9.554
6T5W                    -5.960    -8.813

Target 09-CDK2
3QQK                    -7.035    -7.440
3QTQ                    -7.975    -7.577
3QTR                    -8.693    -7.687
3QTS                    -7.975    -8.360
3QTU                   -10.235   -10.501
3QTW                    -8.906    -8.538
3QTX                   -10.235   -10.515
3QTZ                   -10.435   -10.268
3QU0                   -10.982   -10.186
3QXP                   -10.982   -10.817
3R8U                    -7.690    -8.154
3R8V                    -8.015    -7.879
3R8Z                    -6.329    -7.234
3R9D                    -6.108    -9.801
3R9N                    -8.449    -9.238
3RAH                    -7.168    -8.950
3RAK                    -9.866   -10.213
3RAL                   -10.022    -9.856
3RJC                    -7.612    -7.879
3RK5                    -7.823    -9.032
3RK7                    -9.609    -8.978
3RK9                    -9.039    -8.099
3RKB                    -9.226    -8.936
3RMF                    -6.022   -10.707
3RNI                    -7.516    -9.609
3RPV                   -10.235   -10.199
3RPY                    -7.714    -7.934
3S00                    -7.168    -7.028
3S0O                    -6.565    -6.465
3S1H                    -6.960    -9.884
3SQQ                    -7.714   -10.872

Target 10-MMP12
3EHX                   -10.380    -8.511
3EHY                    -7.990    -6.671
3F15                   -11.060    -8.346
3F16                   -11.240    -8.511
3F17                   -11.780    -9.623
3F18                   -10.110    -8.291
3F19                    -9.810    -7.440
3F1A                    -9.850    -6.671
3LK8                   -10.520    -8.346
3N2U                   -10.710    -7.838
3N2V                   -10.250    -9.266
3NX7                   -11.090    -8.305
3RTS                   -10.430    -8.827
3RTT                   -10.640    -9.307
4GUY                   -10.920    -8.717
5LAB                   -11.420    -8.415
6RD0                    -6.490   -10.240
6RLY                    -6.500    -8.415
