# Supplementary material for: SQM2.20: Semiempirical quantum-mechanical scoring function yields DFT-quality protein–ligand binding affinity predictions in minutes
Source: Nat Commun. 2024 Feb 6;15:1127. doi: 10.1038/s41467-024-45431-8 (PMC10847445; doi:10.1038/s41467-024-45431-8)
Supplement: Supplementary file 4 — Source data [file 41467_2024_45431_MOESM4_ESM.zip › raw_scores/SF_data_NNScore2.txt]

# Also plotted in Supplementary Figure 27
# Experimental binding free energies and scores in kcal/mol

Target 01-CA2
5NXG                   -11.700   -10.164
5NXI                    -9.100   -11.811
5NXO                   -11.300   -11.413
5NXP                   -10.900   -11.339
5NXV                   -11.500   -10.070
5NXW                    -9.900   -12.310
5NY1                    -8.800   -13.269
5NY3                   -10.200   -11.976
5NY6                   -10.700   -10.253
5NYA                    -8.700   -10.268

Target 02-HIV-PR
1HSG                   -13.618   -11.274
1HXW                   -14.858   -13.965
1IZH                   -14.657   -11.840
1T3R                   -15.478   -12.349
2Q54                   -12.366   -12.024
2Q55                   -11.929   -12.518
2Q5K                   -14.749   -12.155
3EKX                   -13.940   -12.110
3EL1                   -14.578   -11.686
3NU3                   -13.377   -12.595
3OXC                   -14.273   -11.501
5HVP                    -9.520   -10.850
model13a               -12.451   -11.846
model13c               -11.904   -14.050
model13d               -11.780   -14.294
model16a               -11.111   -11.289
model16e               -10.233   -11.510
model16f               -10.157   -10.757
model22a               -11.171   -11.490
model22d               -10.522   -15.166
model23a                -8.487   -11.863
model25d               -10.139   -12.707

Target 03-CK2
1F0Q                    -7.854    -9.189
1J91                    -8.783    -6.443
1M2P                    -8.384    -8.707
1M2Q                    -8.369    -8.113
1M2R                    -8.862    -8.846
1ZOE                   -10.085    -7.409
1ZOG                    -9.822    -4.533
1ZOH                    -9.609    -5.955
2OXD                    -9.367    -9.179
2OXX                    -9.196    -8.419
2OXY                    -8.954    -7.786
3KXG                   -10.047    -6.855
3KXH                    -9.063    -9.310
3KXM                    -8.995    -8.078
3KXN                   -10.485   -10.840
3PVG                    -8.062    -7.041

Target 04-AR
1US0                    -9.560    -8.663
2IKG                    -8.460   -11.356
2IKH                    -7.480   -10.710
2IKI                   -10.210    -8.110
2IKJ                   -10.090   -10.659
4LAU                    -9.950    -7.933
4LAZ                    -9.360   -10.840
4LB3                   -10.730   -11.420
4LB4                   -10.460    -8.571
4LBR                    -9.560   -11.153
4LBS                    -9.640    -8.688
4QXI                    -9.590    -9.259
4XZH                    -9.660   -12.357
4XZI                    -6.880   -10.903

Target 05-Cath-D
6QBG                   -13.072   -12.067
6QBH                   -12.221   -12.238
6QCB                   -11.720   -11.646
model08                -10.249   -12.345
model22                 -9.646   -11.848
model24                 -8.954   -11.052
model25                -12.711   -12.245
model31                 -9.067   -11.420
model35                 -8.746   -10.763
model36                 -8.236   -10.485

Target 06-BACE1
5QCO                   -11.458    -9.745
5QCP                   -10.665    -9.804
5QCR                    -8.805    -9.599
5QCT                   -11.115   -12.897
5QCU                    -9.453   -14.327
5QCV                   -10.701    -8.864
5QCX                   -10.953   -10.562
5QCY                   -12.354   -12.378
5QCZ                    -7.388    -8.833
5QD0                    -9.196   -10.401
5QD1                    -8.985    -8.751
5QD2                   -10.218    -9.635
5QD3                   -10.065    -8.927
5QD5                   -10.720    -9.562
5QD9                   -11.566   -10.887
5QDA                   -11.543    -9.746

Target 07-JAK1
4E4L                   -12.039    -9.030
4E4N                   -12.423   -10.246
4E5W                   -10.515    -9.690
4EHZ                   -10.982    -8.099
4EI4                   -11.997    -8.847
4FK6                   -13.315   -11.282
4I5C                   -12.107   -10.633
4IVB                   -11.970   -10.107
4IVC                   -13.727   -10.061
4IVD                   -13.068   -10.993
4K6Z                   -11.943   -10.769
4K77                    -9.101    -7.691

Target 08-Trypsin
1K1I                    -8.980    -9.288
1K1J                   -10.310    -8.964
1K1L                    -9.430    -8.951
1K1M                   -10.100    -9.054
1K1N                    -9.310    -9.425
2ZHD                    -8.930    -9.255
2ZQ2                    -8.960    -9.982
3LJJ                    -8.910    -8.719
3LJO                    -9.040    -8.704
5MNG                    -6.400    -6.406
5MO2                    -5.250    -6.306
6SY3                    -4.260    -7.404
6T0M                    -5.690   -10.157
6T0P                    -6.040    -8.670
6T5W                    -5.960    -8.437

Target 09-CDK2
3QQK                    -7.035    -6.449
3QTQ                    -7.975    -5.292
3QTR                    -8.693    -8.045
3QTS                    -7.975    -8.158
3QTU                   -10.235    -9.443
3QTW                    -8.906    -7.322
3QTX                   -10.235    -7.974
3QTZ                   -10.435    -9.472
3QU0                   -10.982    -8.799
3QXP                   -10.982    -8.255
3R8U                    -7.690    -8.297
3R8V                    -8.015    -6.026
3R8Z                    -6.329    -5.859
3R9D                    -6.108    -8.394
3R9N                    -8.449    -7.683
3RAH                    -7.168    -9.290
3RAK                    -9.866    -8.423
3RAL                   -10.022    -8.185
3RJC                    -7.612    -8.482
3RK5                    -7.823    -8.187
3RK7                    -9.609    -7.936
3RK9                    -9.039    -6.677
3RKB                    -9.226    -7.238
3RMF                    -6.022    -9.476
3RNI                    -7.516    -7.731
3RPV                   -10.235    -8.711
3RPY                    -7.714    -6.244
3S00                    -7.168    -5.789
3S0O                    -6.565    -5.759
3S1H                    -6.960    -8.470
3SQQ                    -7.714    -8.107

Target 10-MMP12
3EHX                   -10.380    -9.295
3EHY                    -7.990    -7.830
3F15                   -11.060    -9.177
3F16                   -11.240    -9.109
3F17                   -11.780    -9.800
3F18                   -10.110    -9.326
3F19                    -9.810    -9.275
3F1A                    -9.850    -8.902
3LK8                   -10.520    -9.333
3N2U                   -10.710    -8.633
3N2V                   -10.250   -10.022
3NX7                   -11.090    -9.385
3RTS                   -10.430   -10.110
3RTT                   -10.640   -11.352
4GUY                   -10.920    -9.645
5LAB                   -11.420    -9.922
6RD0                    -6.490    -7.753
6RLY                    -6.500    -7.385
