# Supplementary material for: SQM2.20: Semiempirical quantum-mechanical scoring function yields DFT-quality protein–ligand binding affinity predictions in minutes
Source: Nat Commun. 2024 Feb 6;15:1127. doi: 10.1038/s41467-024-45431-8 (PMC10847445; doi:10.1038/s41467-024-45431-8)
Supplement: Supplementary file 4 — Source data [file 41467_2024_45431_MOESM4_ESM.zip › raw_scores/SF_data_RF-Score-VS.txt]

# Also plotted in Supplementary Figure 28
# Experimental binding free energies and scores in kcal/mol

Target 01-CA2
5NXG                   -11.700    -8.831
5NXI                    -9.100    -8.364
5NXO                   -11.300    -9.241
5NXP                   -10.900    -9.008
5NXV                   -11.500    -8.652
5NXW                    -9.900    -8.707
5NY1                    -8.800    -8.862
5NY3                   -10.200    -8.730
5NY6                   -10.700    -8.415
5NYA                    -8.700    -8.740

Target 02-HIV-PR
1HSG                   -13.618   -10.481
1HXW                   -14.858    -9.055
1IZH                   -14.657    -9.444
1T3R                   -15.478    -8.721
2Q54                   -12.366    -9.991
2Q55                   -11.929    -9.394
2Q5K                   -14.749    -9.348
3EKX                   -13.940   -10.117
3EL1                   -14.578    -8.875
3NU3                   -13.377    -8.370
3OXC                   -14.273    -9.886
5HVP                    -9.520    -8.556
model13a               -12.451    -9.239
model13c               -11.904    -9.312
model13d               -11.780    -9.168
model16a               -11.111    -9.455
model16e               -10.233    -9.457
model16f               -10.157    -9.776
model22a               -11.171    -9.624
model22d               -10.522    -9.626
model23a                -8.487    -9.234
model25d               -10.139    -9.185

Target 03-CK2
1F0Q                    -7.854    -8.301
1J91                    -8.783    -8.208
1M2P                    -8.384    -8.215
1M2Q                    -8.369    -8.200
1M2R                    -8.862    -8.230
1ZOE                   -10.085    -8.191
1ZOG                    -9.822    -8.191
1ZOH                    -9.609    -8.187
2OXD                    -9.367    -8.179
2OXX                    -9.196    -8.187
2OXY                    -8.954    -8.191
3KXG                   -10.047    -8.327
3KXH                    -9.063    -8.186
3KXM                    -8.995    -8.183
3KXN                   -10.485    -8.192
3PVG                    -8.062    -8.182

Target 04-AR
1US0                    -9.560    -8.418
2IKG                    -8.460    -8.432
2IKH                    -7.480    -8.252
2IKI                   -10.210    -8.215
2IKJ                   -10.090    -8.455
4LAU                    -9.950    -8.189
4LAZ                    -9.360    -8.237
4LB3                   -10.730    -8.256
4LB4                   -10.460    -8.385
4LBR                    -9.560    -8.291
4LBS                    -9.640    -8.281
4QXI                    -9.590    -8.350
4XZH                    -9.660    -8.676
4XZI                    -6.880    -8.267

Target 05-Cath-D
6QBG                   -13.072    -8.292
6QBH                   -12.221    -8.285
6QCB                   -11.720    -8.254
model08                -10.249    -8.264
model22                 -9.646    -8.284
model24                 -8.954    -8.253
model25                -12.711    -8.324
model31                 -9.067    -8.229
model35                 -8.746    -8.311
model36                 -8.236    -8.336

Target 06-BACE1
5QCO                   -11.458    -9.135
5QCP                   -10.665    -9.229
5QCR                    -8.805    -8.402
5QCT                   -11.115    -8.456
5QCU                    -9.453    -8.311
5QCV                   -10.701    -8.409
5QCX                   -10.953    -8.548
5QCY                   -12.354    -9.139
5QCZ                    -7.388    -8.441
5QD0                    -9.196    -8.332
5QD1                    -8.985    -8.424
5QD2                   -10.218    -8.954
5QD3                   -10.065    -8.556
5QD5                   -10.720    -8.284
5QD9                   -11.566    -8.463
5QDA                   -11.543    -8.431

Target 07-JAK1
4E4L                   -12.039    -8.191
4E4N                   -12.423    -8.339
4E5W                   -10.515    -8.524
4EHZ                   -10.982    -8.295
4EI4                   -11.997    -8.299
4FK6                   -13.315    -8.255
4I5C                   -12.107    -8.343
4IVB                   -11.970    -8.384
4IVC                   -13.727    -8.468
4IVD                   -13.068    -8.451
4K6Z                   -11.943    -8.401
4K77                    -9.101    -8.209

Target 08-Trypsin
1K1I                    -8.980    -8.897
1K1J                   -10.310    -8.935
1K1L                    -9.430    -8.743
1K1M                   -10.100    -8.742
1K1N                    -9.310    -9.047
2ZHD                    -8.930    -8.524
2ZQ2                    -8.960    -8.492
3LJJ                    -8.910    -8.512
3LJO                    -9.040    -8.531
5MNG                    -6.400    -8.292
5MO2                    -5.250    -8.300
6SY3                    -4.260    -8.219
6T0M                    -5.690    -8.441
6T0P                    -6.040    -8.369
6T5W                    -5.960    -8.347

Target 09-CDK2
3QQK                    -7.035    -8.231
3QTQ                    -7.975    -8.206
3QTR                    -8.693    -8.322
3QTS                    -7.975    -8.290
3QTU                   -10.235    -8.269
3QTW                    -8.906    -8.289
3QTX                   -10.235    -8.267
3QTZ                   -10.435    -8.311
3QU0                   -10.982    -8.331
3QXP                   -10.982    -8.220
3R8U                    -7.690    -8.287
3R8V                    -8.015    -8.240
3R8Z                    -6.329    -8.202
3R9D                    -6.108    -8.231
3R9N                    -8.449    -8.335
3RAH                    -7.168    -8.362
3RAK                    -9.866    -8.307
3RAL                   -10.022    -8.313
3RJC                    -7.612    -8.322
3RK5                    -7.823    -8.252
3RK7                    -9.609    -8.207
3RK9                    -9.039    -8.216
3RKB                    -9.226    -8.281
3RMF                    -6.022    -8.252
3RNI                    -7.516    -8.282
3RPV                   -10.235    -8.260
3RPY                    -7.714    -8.208
3S00                    -7.168    -8.222
3S0O                    -6.565    -8.220
3S1H                    -6.960    -8.320
3SQQ                    -7.714    -8.414

Target 10-MMP12
3EHX                   -10.380    -8.265
3EHY                    -7.990    -8.270
3F15                   -11.060    -8.401
3F16                   -11.240    -8.377
3F17                   -11.780    -8.281
3F18                   -10.110    -8.257
3F19                    -9.810    -8.235
3F1A                    -9.850    -8.246
3LK8                   -10.520    -8.302
3N2U                   -10.710    -8.407
3N2V                   -10.250    -8.402
3NX7                   -11.090    -8.349
3RTS                   -10.430    -8.262
3RTT                   -10.640    -8.274
4GUY                   -10.920    -8.370
5LAB                   -11.420    -8.377
6RD0                    -6.490    -8.252
6RLY                    -6.500    -8.258
