# Supplementary material for: SQM2.20: Semiempirical quantum-mechanical scoring function yields DFT-quality protein–ligand binding affinity predictions in minutes
Source: Nat Commun. 2024 Feb 6;15:1127. doi: 10.1038/s41467-024-45431-8 (PMC10847445; doi:10.1038/s41467-024-45431-8)
Supplement: Supplementary file 4 — Source data [file 41467_2024_45431_MOESM4_ESM.zip › raw_scores/SF_data_Pafnucy.txt]

# Also plotted in Supplementary Figure 29
# Experimental binding free energies and scores in kcal/mol

Target 01-CA2
5NXG                   -11.700    -9.383
5NXI                    -9.100   -10.328
5NXO                   -11.300    -9.663
5NXP                   -10.900    -8.996
5NXV                   -11.500    -9.816
5NXW                    -9.900    -9.691
5NY1                    -8.800   -10.858
5NY3                   -10.200   -10.184
5NY6                   -10.700   -10.329
5NYA                    -8.700    -8.182

Target 02-HIV-PR
1HSG                   -13.618   -10.573
1HXW                   -14.858   -10.393
1IZH                   -14.657   -10.032
1T3R                   -15.478    -9.780
2Q54                   -12.366   -11.238
2Q55                   -11.929   -11.418
2Q5K                   -14.749   -10.877
3EKX                   -13.940   -11.151
3EL1                   -14.578   -12.455
3NU3                   -13.377    -9.597
3OXC                   -14.273   -11.273
5HVP                    -9.520    -9.354
model13a               -12.451    -9.988
model13c               -11.904   -10.191
model13d               -11.780   -10.628
model16a               -11.111   -11.001
model16e               -10.233   -10.233
model16f               -10.157    -9.454
model22a               -11.171   -10.343
model22d               -10.522   -10.601
model23a                -8.487   -11.170
model25d               -10.139   -10.193

Target 03-CK2
1F0Q                    -7.854    -8.817
1J91                    -8.783    -9.941
1M2P                    -8.384    -9.062
1M2Q                    -8.369    -8.891
1M2R                    -8.862    -8.383
1ZOE                   -10.085   -10.658
1ZOG                    -9.822   -10.392
1ZOH                    -9.609   -10.848
2OXD                    -9.367   -10.832
2OXX                    -9.196    -9.994
2OXY                    -8.954   -10.512
3KXG                   -10.047   -10.705
3KXH                    -9.063   -10.391
3KXM                    -8.995    -9.646
3KXN                   -10.485   -10.673
3PVG                    -8.062   -10.278

Target 04-AR
1US0                    -9.560    -9.592
2IKG                    -8.460    -9.314
2IKH                    -7.480    -8.567
2IKI                   -10.210    -9.453
2IKJ                   -10.090    -9.550
4LAU                    -9.950    -9.838
4LAZ                    -9.360   -10.188
4LB3                   -10.730   -10.052
4LB4                   -10.460   -11.043
4LBR                    -9.560   -10.203
4LBS                    -9.640    -9.965
4QXI                    -9.590    -9.573
4XZH                    -9.660   -11.167
4XZI                    -6.880    -9.970

Target 05-Cath-D
6QBG                   -13.072   -10.821
6QBH                   -12.221    -9.442
6QCB                   -11.720   -10.195
model08                -10.249    -9.171
model22                 -9.646   -11.270
model24                 -8.954    -9.996
model25                -12.711   -10.940
model31                 -9.067    -9.318
model35                 -8.746    -8.303
model36                 -8.236    -9.880

Target 06-BACE1
5QCO                   -11.458   -11.390
5QCP                   -10.665   -10.712
5QCR                    -8.805   -10.020
5QCT                   -11.115   -10.527
5QCU                    -9.453   -10.742
5QCV                   -10.701   -10.628
5QCX                   -10.953   -10.577
5QCY                   -12.354   -11.286
5QCZ                    -7.388   -10.513
5QD0                    -9.196   -10.105
5QD1                    -8.985   -10.987
5QD2                   -10.218   -10.809
5QD3                   -10.065   -11.349
5QD5                   -10.720   -10.753
5QD9                   -11.566   -10.892
5QDA                   -11.543   -10.706

Target 07-JAK1
4E4L                   -12.039   -10.097
4E4N                   -12.423   -10.710
4E5W                   -10.515    -9.792
4EHZ                   -10.982   -11.636
4EI4                   -11.997   -10.827
4FK6                   -13.315   -10.718
4I5C                   -12.107   -11.197
4IVB                   -11.970   -10.724
4IVC                   -13.727   -10.722
4IVD                   -13.068   -11.122
4K6Z                   -11.943   -10.768
4K77                    -9.101    -8.892

Target 08-Trypsin
1K1I                    -8.980   -10.369
1K1J                   -10.310   -10.254
1K1L                    -9.430   -10.201
1K1M                   -10.100   -10.323
1K1N                    -9.310   -10.443
2ZHD                    -8.930   -10.408
2ZQ2                    -8.960   -10.388
3LJJ                    -8.910   -10.533
3LJO                    -9.040    -9.970
5MNG                    -6.400    -7.766
5MO2                    -5.250    -8.256
6SY3                    -4.260   -10.589
6T0M                    -5.690    -9.872
6T0P                    -6.040    -9.908
6T5W                    -5.960   -10.010

Target 09-CDK2
3QQK                    -7.035    -8.031
3QTQ                    -7.975    -9.335
3QTR                    -8.693    -8.615
3QTS                    -7.975    -8.579
3QTU                   -10.235    -9.424
3QTW                    -8.906    -9.468
3QTX                   -10.235    -9.158
3QTZ                   -10.435    -8.893
3QU0                   -10.982    -9.472
3QXP                   -10.982    -9.405
3R8U                    -7.690    -8.987
3R8V                    -8.015    -8.455
3R8Z                    -6.329    -9.002
3R9D                    -6.108    -9.149
3R9N                    -8.449    -9.300
3RAH                    -7.168   -10.199
3RAK                    -9.866    -8.791
3RAL                   -10.022    -9.146
3RJC                    -7.612    -9.150
3RK5                    -7.823    -9.024
3RK7                    -9.609    -9.775
3RK9                    -9.039    -9.457
3RKB                    -9.226    -9.265
3RMF                    -6.022    -9.394
3RNI                    -7.516    -9.044
3RPV                   -10.235    -9.172
3RPY                    -7.714    -8.045
3S00                    -7.168    -9.046
3S0O                    -6.565    -8.404
3S1H                    -6.960    -9.235
3SQQ                    -7.714    -9.769

Target 10-MMP12
3EHX                   -10.380    -9.819
3EHY                    -7.990    -8.765
3F15                   -11.060    -9.891
3F16                   -11.240    -9.545
3F17                   -11.780    -9.533
3F18                   -10.110   -10.346
3F19                    -9.810    -9.272
3F1A                    -9.850    -9.654
3LK8                   -10.520    -9.046
3N2U                   -10.710   -10.746
3N2V                   -10.250   -10.512
3NX7                   -11.090    -9.638
3RTS                   -10.430    -9.220
3RTT                   -10.640   -10.367
4GUY                   -10.920    -9.262
5LAB                   -11.420    -9.880
6RD0                    -6.490   -10.041
6RLY                    -6.500    -9.934
