# Supplementary material for: SQM2.20: Semiempirical quantum-mechanical scoring function yields DFT-quality protein–ligand binding affinity predictions in minutes
Source: Nat Commun. 2024 Feb 6;15:1127. doi: 10.1038/s41467-024-45431-8 (PMC10847445; doi:10.1038/s41467-024-45431-8)
Supplement: Supplementary file 4 — Source data [file 41467_2024_45431_MOESM4_ESM.zip › raw_scores/SF_data_SQM_default_PM6-D3H4X_COSMO.txt]

# Also plotted in Supplementary Figure 30
# Experimental binding free energies and scores in kcal/mol

Target 01-CA2
5NXG                   -11.700   -40.403
5NXI                    -9.100   -29.047
5NXO                   -11.300   -39.004
5NXP                   -10.900   -37.503
5NXV                   -11.500   -32.123
5NXW                    -9.900   -31.247
5NY1                    -8.800   -23.076
5NY3                   -10.200   -33.205
5NY6                   -10.700   -32.442
5NYA                    -8.700   -36.027

Target 02-HIV-PR
1HSG                   -13.618   -41.562
1HXW                   -14.858   -54.519
1IZH                   -14.657   -58.133
1T3R                   -15.478   -55.991
2Q54                   -12.366   -61.822
2Q55                   -11.929   -43.028
2Q5K                   -14.749   -42.633
3EKX                   -13.940   -48.984
3EL1                   -14.578   -36.246
3NU3                   -13.377   -52.515
3OXC                   -14.273   -51.798
5HVP                    -9.520   -28.357
model13a               -12.451   -42.424
model13c               -11.904   -40.802
model13d               -11.780   -40.665
model16a               -11.111   -34.169
model16e               -10.233   -34.551
model16f               -10.157   -33.245
model22a               -11.171   -31.327
model22d               -10.522   -35.458
model23a                -8.487   -24.138
model25d               -10.139   -40.495

Target 03-CK2
1F0Q                    -7.854    -1.625
1J91                    -8.783   -18.438
1M2P                    -8.384   -12.913
1M2Q                    -8.369   -11.254
1M2R                    -8.862   -13.761
1ZOE                   -10.085   -10.963
1ZOG                    -9.822   -13.828
1ZOH                    -9.609   -19.358
2OXD                    -9.367    -7.566
2OXX                    -9.196    -3.207
2OXY                    -8.954    -6.378
3KXG                   -10.047   -19.256
3KXH                    -9.063   -19.717
3KXM                    -8.995    -6.062
3KXN                   -10.485   -21.988
3PVG                    -8.062    -9.524

Target 04-AR
1US0                    -9.560   -26.902
2IKG                    -8.460   -30.401
2IKH                    -7.480   -24.484
2IKI                   -10.210   -34.414
2IKJ                   -10.090   -36.970
4LAU                    -9.950   -31.466
4LAZ                    -9.360   -31.924
4LB3                   -10.730   -35.500
4LB4                   -10.460   -34.421
4LBR                    -9.560   -35.758
4LBS                    -9.640   -34.241
4QXI                    -9.590   -33.161
4XZH                    -9.660   -33.750
4XZI                    -6.880   -25.434

Target 05-Cath-D
6QBG                   -13.072   -58.645
6QBH                   -12.221   -57.323
6QCB                   -11.720   -60.741
model08                -10.249   -58.465
model22                 -9.646   -51.047
model24                 -8.954   -56.745
model25                -12.711   -63.682
model31                 -9.067   -56.153
model35                 -8.746   -50.955
model36                 -8.236   -40.099

Target 06-BACE1
5QCO                   -11.458   -40.507
5QCP                   -10.665   -48.559
5QCR                    -8.805   -36.153
5QCT                   -11.115   -45.591
5QCU                    -9.453   -41.030
5QCV                   -10.701   -41.216
5QCX                   -10.953   -44.588
5QCY                   -12.354   -43.653
5QCZ                    -7.388   -35.414
5QD0                    -9.196   -41.171
5QD1                    -8.985   -38.524
5QD2                   -10.218   -39.623
5QD3                   -10.065   -45.126
5QD5                   -10.720   -40.084
5QD9                   -11.566   -49.969
5QDA                   -11.543   -40.378

Target 07-JAK1
4E4L                   -12.039   -17.072
4E4N                   -12.423   -17.633
4E5W                   -10.515    -9.252
4EHZ                   -10.982   -20.927
4EI4                   -11.997   -24.913
4FK6                   -13.315   -22.920
4I5C                   -12.107   -16.276
4IVB                   -11.970   -35.951
4IVC                   -13.727   -33.919
4IVD                   -13.068   -38.007
4K6Z                   -11.943   -13.175
4K77                    -9.101    -5.142

Target 08-Trypsin
1K1I                    -8.980   -40.510
1K1J                   -10.310   -43.234
1K1L                    -9.430   -40.284
1K1M                   -10.100   -39.586
1K1N                    -9.310   -41.727
2ZHD                    -8.930   -33.519
2ZQ2                    -8.960   -44.305
3LJJ                    -8.910   -50.536
3LJO                    -9.040   -44.756
5MNG                    -6.400   -26.632
5MO2                    -5.250   -30.238
6SY3                    -4.260     4.654
6T0M                    -5.690   -25.749
6T0P                    -6.040   -21.805
6T5W                    -5.960   -23.230

Target 09-CDK2
3QQK                    -7.035   -13.483
3QTQ                    -7.975   -20.099
3QTR                    -8.693   -12.155
3QTS                    -7.975    -1.805
3QTU                   -10.235   -37.733
3QTW                    -8.906   -20.023
3QTX                   -10.235   -31.901
3QTZ                   -10.435   -19.861
3QU0                   -10.982   -25.655
3QXP                   -10.982   -33.099
3R8U                    -7.690   -10.042
3R8V                    -8.015    -3.657
3R8Z                    -6.329    -9.822
3R9D                    -6.108   -12.963
3R9N                    -8.449    -0.690
3RAH                    -7.168     1.026
3RAK                    -9.866   -18.695
3RAL                   -10.022   -23.733
3RJC                    -7.612   -12.067
3RK5                    -7.823    -9.976
3RK7                    -9.609   -20.229
3RK9                    -9.039   -19.280
3RKB                    -9.226   -16.867
3RMF                    -6.022   -14.259
3RNI                    -7.516   -12.906
3RPV                   -10.235   -25.017
3RPY                    -7.714   -10.775
3S00                    -7.168   -10.507
3S0O                    -6.565    -3.827
3S1H                    -6.960   -12.333
3SQQ                    -7.714   -22.880

Target 10-MMP12
3EHX                   -10.380   -24.861
3EHY                    -7.990   -16.970
3F15                   -11.060   -33.558
3F16                   -11.240   -33.364
3F17                   -11.780   -36.008
3F18                   -10.110   -36.641
3F19                    -9.810   -34.784
3F1A                    -9.850   -34.393
3LK8                   -10.520   -35.217
3N2U                   -10.710   -28.600
3N2V                   -10.250   -36.421
3NX7                   -11.090   -37.565
3RTS                   -10.430   -32.679
3RTT                   -10.640   -34.387
4GUY                   -10.920   -32.287
5LAB                   -11.420   -37.388
6RD0                    -6.490   -13.795
6RLY                    -6.500     6.428
