# Supplementary material for: SQM2.20: Semiempirical quantum-mechanical scoring function yields DFT-quality protein–ligand binding affinity predictions in minutes
Source: Nat Commun. 2024 Feb 6;15:1127. doi: 10.1038/s41467-024-45431-8 (PMC10847445; doi:10.1038/s41467-024-45431-8)
Supplement: Supplementary file 4 — Source data [file 41467_2024_45431_MOESM4_ESM.zip › raw_scores/SF_data_SQM_PM7_COSMO.txt]

# Also plotted in Supplementary Figure 31
# Experimental binding free energies and scores in kcal/mol

Target 01-CA2
5NXG                   -11.700   -44.565
5NXI                    -9.100   -33.051
5NXO                   -11.300   -40.300
5NXP                   -10.900   -42.146
5NXV                   -11.500   -36.541
5NXW                    -9.900   -33.025
5NY1                    -8.800   -28.776
5NY3                   -10.200   -40.846
5NY6                   -10.700   -42.105
5NYA                    -8.700   -31.058

Target 02-HIV-PR
1HSG                   -13.618   -97.291
1HXW                   -14.858  -112.667
1IZH                   -14.657  -111.675
1T3R                   -15.478  -101.293
2Q54                   -12.366  -120.088
2Q55                   -11.929   -97.072
2Q5K                   -14.749   -97.497
3EKX                   -13.940  -103.394
3EL1                   -14.578   -83.788
3NU3                   -13.377   -93.267
3OXC                   -14.273  -110.241
5HVP                    -9.520   -84.482
model13a               -12.451   -95.762
model13c               -11.904   -93.690
model13d               -11.780   -94.086
model16a               -11.111   -87.337
model16e               -10.233   -88.685
model16f               -10.157   -86.587
model22a               -11.171   -85.424
model22d               -10.522   -89.257
model23a                -8.487   -76.525
model25d               -10.139   -91.032

Target 03-CK2
1F0Q                    -7.854   -26.645
1J91                    -8.783   -34.695
1M2P                    -8.384   -28.721
1M2Q                    -8.369   -27.235
1M2R                    -8.862   -39.597
1ZOE                   -10.085   -35.748
1ZOG                    -9.822   -33.803
1ZOH                    -9.609   -40.686
2OXD                    -9.367   -29.754
2OXX                    -9.196   -24.006
2OXY                    -8.954   -27.224
3KXG                   -10.047   -40.591
3KXH                    -9.063   -46.233
3KXM                    -8.995   -30.968
3KXN                   -10.485   -37.451
3PVG                    -8.062   -27.955

Target 04-AR
1US0                    -9.560   -60.013
2IKG                    -8.460   -54.329
2IKH                    -7.480   -45.052
2IKI                   -10.210   -70.830
2IKJ                   -10.090   -71.436
4LAU                    -9.950   -67.893
4LAZ                    -9.360   -66.528
4LB3                   -10.730   -69.836
4LB4                   -10.460   -71.377
4LBR                    -9.560   -70.069
4LBS                    -9.640   -70.598
4QXI                    -9.590   -71.139
4XZH                    -9.660   -68.137
4XZI                    -6.880   -59.307

Target 05-Cath-D
6QBG                   -13.072  -100.266
6QBH                   -12.221   -96.861
6QCB                   -11.720   -98.847
model08                -10.249   -94.032
model22                 -9.646   -93.710
model24                 -8.954   -92.850
model25                -12.711  -104.684
model31                 -9.067   -93.990
model35                 -8.746   -89.708
model36                 -8.236   -79.014

Target 06-BACE1
5QCO                   -11.458   -81.340
5QCP                   -10.665   -85.925
5QCR                    -8.805   -72.073
5QCT                   -11.115   -84.111
5QCU                    -9.453   -77.640
5QCV                   -10.701   -77.113
5QCX                   -10.953   -80.017
5QCY                   -12.354   -92.884
5QCZ                    -7.388   -71.387
5QD0                    -9.196   -72.776
5QD1                    -8.985   -77.301
5QD2                   -10.218   -78.070
5QD3                   -10.065   -84.338
5QD5                   -10.720   -78.748
5QD9                   -11.566   -88.462
5QDA                   -11.543   -80.852

Target 07-JAK1
4E4L                   -12.039   -50.075
4E4N                   -12.423   -51.734
4E5W                   -10.515   -40.233
4EHZ                   -10.982   -47.765
4EI4                   -11.997   -54.859
4FK6                   -13.315   -56.293
4I5C                   -12.107   -45.971
4IVB                   -11.970   -64.221
4IVC                   -13.727   -64.602
4IVD                   -13.068   -68.490
4K6Z                   -11.943   -43.270
4K77                    -9.101   -28.970

Target 08-Trypsin
1K1I                    -8.980   -82.767
1K1J                   -10.310   -85.101
1K1L                    -9.430   -82.984
1K1M                   -10.100   -80.075
1K1N                    -9.310   -86.556
2ZHD                    -8.930   -78.708
2ZQ2                    -8.960   -87.615
3LJJ                    -8.910   -85.944
3LJO                    -9.040   -80.196
5MNG                    -6.400   -49.876
5MO2                    -5.250   -53.014
6SY3                    -4.260   -26.548
6T0M                    -5.690   -61.706
6T0P                    -6.040   -57.006
6T5W                    -5.960   -58.367

Target 09-CDK2
3QQK                    -7.035   -39.523
3QTQ                    -7.975   -43.225
3QTR                    -8.693   -41.291
3QTS                    -7.975   -32.773
3QTU                   -10.235   -73.415
3QTW                    -8.906   -46.258
3QTX                   -10.235   -63.752
3QTZ                   -10.435   -52.273
3QU0                   -10.982   -55.658
3QXP                   -10.982   -58.122
3R8U                    -7.690   -40.641
3R8V                    -8.015   -31.719
3R8Z                    -6.329   -35.359
3R9D                    -6.108   -44.336
3R9N                    -8.449   -32.070
3RAH                    -7.168   -34.533
3RAK                    -9.866   -51.211
3RAL                   -10.022   -56.506
3RJC                    -7.612   -41.768
3RK5                    -7.823   -37.695
3RK7                    -9.609   -49.541
3RK9                    -9.039   -43.131
3RKB                    -9.226   -45.132
3RMF                    -6.022   -52.012
3RNI                    -7.516   -47.049
3RPV                   -10.235   -60.875
3RPY                    -7.714   -38.713
3S00                    -7.168   -41.254
3S0O                    -6.565   -29.382
3S1H                    -6.960   -47.952
3SQQ                    -7.714   -56.492

Target 10-MMP12
3EHX                   -10.380   -33.702
3EHY                    -7.990   -17.620
3F15                   -11.060   -38.598
3F16                   -11.240   -35.909
3F17                   -11.780   -44.430
3F18                   -10.110   -38.280
3F19                    -9.810   -34.673
3F1A                    -9.850   -33.819
3LK8                   -10.520   -37.175
3N2U                   -10.710   -34.051
3N2V                   -10.250   -45.719
3NX7                   -11.090   -41.183
3RTS                   -10.430   -35.755
3RTT                   -10.640   -37.519
4GUY                   -10.920   -37.307
5LAB                   -11.420   -41.060
6RD0                    -6.490   -43.901
6RLY                    -6.500   -25.968
