# Supplementary material for: SQM2.20: Semiempirical quantum-mechanical scoring function yields DFT-quality protein–ligand binding affinity predictions in minutes
Source: Nat Commun. 2024 Feb 6;15:1127. doi: 10.1038/s41467-024-45431-8 (PMC10847445; doi:10.1038/s41467-024-45431-8)
Supplement: Supplementary file 4 — Source data [file 41467_2024_45431_MOESM4_ESM.zip › raw_scores_small_model/SF_small_model_DFT.txt]

# DFT scores computed in the smaller model
# Values in kcal/mol
Target 01-CA2
5NXG	-32.43
5NXI	-23.82
5NXO	-34.82
5NXP	-31.82
5NXV	-27.83
5NXW	-29.44
5NY1	-22.88
5NY3	-29.81
5NY6	-26.97
5NYA	-26.92
Target 02-HIV-PR
1HSG	-53.44
1HXW	-72.85
1IZH	-66.30
1T3R	-56.43
3EL1	-68.23
2Q54	-57.54
2Q55	-54.65
2Q5K	-61.27
3EKX	-49.10
3NU3	-57.59
3OXC	-52.25
5HVP	-37.84
model13a	-53.08
model13c	-53.53
model13d	-53.92
model16a	-45.62
model16e	-44.70
model16f	-41.24
model22a	-50.02
model22d	-49.31
model23a	-44.79
model25d	-52.29
Target 03-CK2
1F0Q	-14.8991
1J91	-25.104886
1M2P	-21.192703
1M2Q	-18.752453
1M2R	-35.947419
1ZOE	-32.185965
1ZOG	-35.772076
1ZOH	-39.75108
2OXD	-33.46482
2OXX	-30.01998
2OXY	-33.247131
3KXG	-39.745087
3KXH	-35.504735
3KXM	-25.748604
3PVG	-24.259775
Target 05-Cath-D
6QBG	-60.839009
6QBH	-58.361295
6QCB	-60.931862
model08	-59.222579
model22	-54.50336
model24	-58.313929
model25	-65.383326
model31	-51.165845
model35	-52.191021
model36	-44.084098
Target 06-BACE1
5QCO	-38.951569
5QCP	-42.515862
5QCR	-37.849475
5QCT	-43.875082
5QCU	-41.850547
5QCV	-31.683755
5QCX	-35.994059
5QCY	-40.70706
5QCZ	-29.41475
5QD0	-25.706315
5QD1	-36.318409
5QD2	-38.875032
5QD3	-39.680031
5QD5	-35.024281
5QD9	-37.050122
5QDA	-39.688365
Target 07-JAK1
4E4L	-21.112882
4E4N	-32.902992
4E5W	-21.369241
4EHZ	-29.410596
4EI4	-39.356463
4FK6	-34.024946
4I5C	-38.24065
4IVB	-46.786171
4IVC	-49.49278
4IVD	-52.818028
4K6Z	-32.03007
4K77	-21.955606
Target 08-Trypsin
1K1I	-28.155413
1K1J	-39.40083
1K1L	-38.324132
1K1M	-37.395519
1K1N	-35.566132
2ZHD	-37.175719
2ZQ2	-48.2101
3LJJ	-42.993711
3LJO	-36.897954
5MNG	-22.571432
5MO2	-18.181032
6SY3	-6.534073
6T0M	-23.521214
6T0P	-24.385928
6T5W	-13.694942
Target 09-CDK2
3QQK	-24.52
3QTQ	-26.75
3QTR	-26.90
3QTS	-22.29
3QTU	-38.21
3QTW	-32.30
3QTX	-37.60
3QTZ	-32.56
3QU0	-35.15
3QXP	-32.11
3R8U	-27.48
3R8V	-18.49
3R8Z	-21.16
3R9D	-19.68
3R9N	-23.26
3RAH	-24.61
3RAK	-30.49
3RAL	-31.78
3RJC	-26.27
3RK5	-30.82
3RK7	-31.30
3RK9	-25.83
3RKB	-28.20
3RMF	-26.10
3RNI	-25.54
3RPV	-31.63
3RPY	-25.48
3S00	-23.19
3S0O	-19.24
3S1H	-27.19
3SQQ	-31.45
Target 10-MMP12
3EHX	-28.3570
3EHY	-15.2270
3F15	-38.7012
3F16	-40.1596
3F17	-46.9813
3F18	-44.8618
3F19	-42.2532
3F1A	-40.7692
3LK8	-41.4294
3N2U	-29.7961
3N2V	-46.0121
3NX7	-43.8005
3RTS	-34.3906
3RTT	-38.0822
4GUY	-32.2773
5LAB	-42.0127
6RD0	-15.7030
6RLY	-11.3660
