# Supplementary material for: SQM2.20: Semiempirical quantum-mechanical scoring function yields DFT-quality protein–ligand binding affinity predictions in minutes
Source: Nat Commun. 2024 Feb 6;15:1127. doi: 10.1038/s41467-024-45431-8 (PMC10847445; doi:10.1038/s41467-024-45431-8)
Supplement: Supplementary file 4 — Source data [file 41467_2024_45431_MOESM4_ESM.zip › raw_scores_small_model/SF_small_model_SQM2.20.txt]

# SQM 2.20 scores computed in the smaller model
# Values in kcal/mol

Target 01-CA2
5NXG                             -48.978
5NXI                             -38.438
5NXO                             -49.266
5NXP                             -46.673
5NXV                             -43.391
5NXW                             -42.590
5NY1                             -35.926
5NY3                             -45.964
5NY6                             -45.668
5NYA                             -43.134

Target 02-HIV-PR
1HSG                             -39.611
1HXW                             -56.480
1IZH                             -48.968
1T3R                             -49.054
2Q54                             -43.928
2Q55                             -40.826
2Q5K                             -47.614
3EKX                             -34.634
3EL1                             -57.801
3NU3                             -50.598
3OXC                             -46.890
5HVP                             -22.159
model13a                         -37.555
model13c                         -40.538
model13d                         -40.540
model16a                         -32.025
model16e                         -31.335
model16f                         -29.419
model22a                         -33.137
model22d                         -33.276
model23a                         -30.136
model25d                         -37.854

Target 03-CK2
1F0Q                              -8.106
1J91                             -24.320
1M2P                             -16.859
1M2Q                             -13.624
1M2R                             -29.899
1ZOE                             -28.463
1ZOG                             -35.984
1ZOH                             -38.021
2OXD                             -30.530
2OXX                             -27.074
2OXY                             -31.204
3KXG                             -37.688
3KXH                             -28.640
3KXM                             -23.251
3KXN                             -38.280
3PVG                             -16.327

Target 04-AR
1US0                             -30.901
2IKG                             -25.320
2IKH                             -20.469
2IKI                             -33.039
2IKJ                             -33.465
4LAU                             -26.077
4LAZ                             -25.891
4LB3                             -32.094
4LB4                             -36.441
4LBR                             -34.137
4LBS                             -32.850
4QXI                             -26.998
4XZH                             -28.970
4XZI                             -24.076

Target 05-Cath-D
6QBG                             -53.690
6QBH                             -52.834
6QCB                             -53.263
model08                          -51.976
model22                          -45.865
model24                          -50.814
model25                          -56.150
model31                          -46.309
model35                          -46.282
model36                          -38.619

Target 06-BACE1
5QCO                             -39.411
5QCP                             -38.477
5QCR                             -37.729
5QCT                             -39.210
5QCU                             -36.416
5QCV                             -30.343
5QCX                             -35.469
5QCY                             -40.637
5QCZ                             -27.340
5QD0                             -25.100
5QD1                             -33.875
5QD2                             -32.946
5QD3                             -37.100
5QD5                             -32.770
5QD9                             -37.188
5QDA                             -35.701

Target 07-JAK1
4E4L                             -21.392
4E4N                             -22.920
4E5W                             -13.560
4EHZ                             -15.879
4EI4                             -30.522
4FK6                             -28.403
4I5C                             -26.258
4IVB                             -40.508
4IVC                            -40.282
4IVD                             -44.177
4K6Z                             -23.020
4K77                             -12.800

Target 08-Trypsin
1K1I                             -21.060
1K1J                             -34.283
1K1L                             -31.883
1K1M                             -31.044
1K1N                             -35.638
2ZHD                             -32.149
2ZQ2                             -44.716
3LJJ                             -41.266
3LJO                             -34.944
5MNG                             -24.538
5MO2                             -25.871
6SY3                               3.852
6T0M                             -18.465
6T0P                             -18.093
6T5W                              -6.169

Target 09-CDK2
3QQK                             -22.314
3QTQ                             -23.100
3QTR                             -21.607
3QTS                             -15.815
3QTU                             -35.887
3QTW                             -25.873
3QTX                             -35.434
3QTZ                             -23.758
3QU0                             -27.813
3QXP                             -27.565
3R8U                             -23.805
3R8V                             -14.771
3R8Z                             -19.484
3R9D                              -4.394
3R9N                             -18.591
3RAH                             -18.276
3RAK                             -24.527
3RAL                             -27.825
3RJC                             -20.993
3RK5                             -15.738
3RK7                             -24.712
3RK9                             -23.242
3RKB                             -24.474
3RMF                             -17.505
3RNI                             -18.912
3RPV                             -26.152
3RPY                             -20.540
3S00                             -20.132
3S0O                             -16.339
3S1H                             -19.429
3SQQ                             -24.988

Target 10-MMP12
3EHX                             -26.399
3EHY                             -13.723
3F15                             -28.661
3F16                             -30.334
3F17                             -36.068
3F18                             -31.965
3F19                             -32.522
3F1A                             -32.188
3LK8                             -32.514
3N2U                             -24.276
3N2V                             -36.146
3NX7                             -34.020
3RTS                             -25.364
3RTT                             -28.772
4GUY                             -32.801
5LAB                             -34.347
6RD0                              -8.233
6RLY                              -1.096
 
