# Supplementary material for: SQM2.20: Semiempirical quantum-mechanical scoring function yields DFT-quality protein–ligand binding affinity predictions in minutes
Source: Nat Commun. 2024 Feb 6;15:1127. doi: 10.1038/s41467-024-45431-8 (PMC10847445; doi:10.1038/s41467-024-45431-8)
Supplement: Supplementary file 4 — Source data [file 41467_2024_45431_MOESM4_ESM.zip › source_data_used_in_plots/figure3.txt]

# Source data for Figure 3
# Average squared Pearson correlation coefficient
# for different scoring function evaluated on the PL-REX geometries

Scoring function        R^2 avg.            R^2 min. 
AMBER/IGB7                  0.23                0.01 
SQM2.20                     0.69                0.56 
GlideSP                     0.39                0.00 
GlideXP                     0.17                0.00 
GlideSP-min                 0.40                0.00 
GlideXP-min                 0.32                0.00 
Plants ChemPLP              0.39                0.09 
Plants PLP                  0.36                0.11 
X-Score                     0.35                0.07 
X-Score HPS                 0.40                0.07 
X-Score HSS                 0.32                0.01 
X-Score HMS                 0.31                0.03 
Gold ChemPLP                0.37                0.01 
Gold ASP                    0.32                0.00 
Gold GS                     0.32                0.00 
Gold CHS                    0.29                0.01 
Autodock Vina               0.29                0.13 
Vinardo                     0.30                0.05 
Smina                       0.38                0.06 
Autodock4                   0.26                0.04 
Δ_vinaRF_20                 0.36                0.00 
NNScore2                    0.26                0.01 
RF-score-VS                 0.18                0.01 
Pafnucy                     0.13                0.00 
