# Supplementary material for: SQM2.20: Semiempirical quantum-mechanical scoring function yields DFT-quality protein–ligand binding affinity predictions in minutes
Source: Nat Commun. 2024 Feb 6;15:1127. doi: 10.1038/s41467-024-45431-8 (PMC10847445; doi:10.1038/s41467-024-45431-8)
Supplement: Supplementary file 4 — Source data [file 41467_2024_45431_MOESM4_ESM.zip › source_data_used_in_supplementary/supplementary_figure_2.txt]

# Source data for Supplementary Figure 2
# DFT (wB97X-D3BJ/DZVP) and PM6 interaction energies in kcal/mol
# computed for all the model systems for which DFT was evaluated
-211.9861	-228.5325
-212.7620	-227.3839
-207.5666	-222.0168
-220.9952	-235.8504
-209.1934	-224.7563
-209.3130	-222.4640
-211.7706	-224.8214
-209.8309	-225.9873
-215.4927	-234.1876
-201.8607	-218.0700
-159.4356	-145.6103
-164.9464	-148.5733
-185.5057	-168.1758
-142.7177	-135.3440
-172.1626	-161.7317
-148.9516	-135.3432
-158.1144	-144.2920
-154.3728	-140.7146
-147.0169	-132.5537
-134.5497	-127.5562
-168.2518	-162.8923
-177.9382	-162.2587
-156.8577	-141.3341
-149.0311	-136.0387
-150.2878	-136.9097
-148.0809	-134.4865
-141.4677	-128.0998
-150.5231	-138.7000
-147.0967	-130.2089
-151.5684	-135.5316
-140.3811	-125.7222
-147.4215	-132.9899
-41.1391	-34.3460
-38.9471	-38.1622
-45.8086	-41.4749
-49.2959	-44.1675
-51.2296	-45.1812
-45.7910	-42.0681
-42.5558	-42.7677
-51.9192	-50.1891
-38.4051	-35.4703
-42.1938	-39.2478
-36.4969	-34.4537
-42.5261	-40.4691
-134.6431	-127.7784
-58.0569	-55.5593
-35.0219	-32.8633
-75.0168	-67.0840
-116.6807	-115.9418
-135.3869	-135.5349
-121.5436	-120.0338
-122.4670	-124.5037
-125.2056	-127.7500
-123.6181	-126.4858
-126.0523	-124.3048
-126.0287	-125.8411
-134.4581	-131.5366
-127.3697	-126.9896
-124.1827	-121.6972
-141.7320	-134.5830
-134.7511	-129.2238
-138.7968	-131.1280
-134.8446	-127.5981
-139.9153	-131.2769
-133.6659	-126.1660
-149.9736	-140.7403
-136.9376	-132.0808
-137.8146	-131.9055
-112.9874	-107.5223
-55.0213	-55.4807
-54.4551	-50.4163
-136.6685	-136.5480
-146.0104	-141.3453
-143.1692	-137.7347
-44.6429	-43.3021
-48.0454	-47.5204
-65.5721	-65.5020
-42.4129	-40.3381
-52.8598	-52.2535
-45.5561	-43.1127
-48.0409	-42.1119
-45.9166	-43.3365
-49.3469	-47.0926
-55.9191	-56.0570
-47.8522	-43.8648
-85.6291	-85.9082
-90.0195	-80.0365
-112.6415	-104.8322
-146.7438	-133.2122
-81.8344	-73.0000
-104.6025	-98.9806
-88.5631	-76.5805
-87.2818	-81.0036
-104.1025	-94.8917
-107.1003	-98.4593
-92.5959	-83.5858
-64.2496	-55.0940
-199.0415	-191.9461
-197.0676	-191.9497
-194.4676	-188.0264
-194.7729	-188.4214
-146.3298	-146.4017
-223.6706	-218.6439
-222.6379	-219.1438
-220.3273	-218.5996
-218.0655	-216.1115
-140.6488	-142.6153
-133.1097	-140.7997
-188.9748	-178.5887
-221.7930	-216.7368
-222.3091	-216.0162
-203.2534	-195.7275
-61.6808	-59.4756
-72.4231	-68.7772
-68.0846	-62.7892
-74.7589	-68.2862
-136.0799	-133.7524
-79.6928	-73.2609
-110.2569	-108.0921
-101.3999	-92.6005
-108.2048	-100.8712
-112.6148	-108.0720
-69.7650	-66.0866
-64.5482	-60.8287
-55.7252	-54.0503
-112.5953	-97.3078
-68.2403	-63.5705
-74.4661	-68.1360
-96.9962	-91.0370
-105.7365	-101.7853
-67.7710	-62.4908
-146.1394	-131.0611
-92.5513	-85.9609
-72.3165	-69.7252
-72.2143	-68.4888
-103.7659	-95.1735
-95.5745	-88.9442
-105.4979	-100.0179
-84.7439	-79.8024
-64.6946	-61.6378
-64.2075	-61.3021
-103.9849	-96.2253
-101.6337	-95.1679
-128.7636	-126.8056
-112.8932	-111.3892
-133.4276	-123.3874
-129.7306	-119.9050
-132.0572	-121.1440
-133.0437	-120.1469
-119.6322	-109.9010
-118.1000	-109.5188
-123.8649	-114.9495
-154.4589	-148.9388
-131.5157	-121.6496
-126.8986	-117.1182
-125.8815	-116.8549
-126.2656	-116.9554
-134.3903	-134.9140
-126.0748	-118.4091
-72.8879	-65.4178
-60.7087	-50.4387
