# Supplementary material for: SQM2.20: Semiempirical quantum-mechanical scoring function yields DFT-quality protein–ligand binding affinity predictions in minutes
Source: Nat Commun. 2024 Feb 6;15:1127. doi: 10.1038/s41467-024-45431-8 (PMC10847445; doi:10.1038/s41467-024-45431-8)
Supplement: Supplementary file 4 — Source data [file 41467_2024_45431_MOESM4_ESM.zip › source_data_used_in_supplementary/supplementary_figure_3.txt]

# Source data for Supplementary Figure 3
# Average (avg.) and minimum (min.) squared Pearson correlation coefficient
# for different scoring function evaluated on the PL-REX geometries
# and on the MM-lig-opt geometries

Scoring function             PL-REX avg.         PL-REX min.     MM-lig-opt avg.     MM-lig-opt min.
AMBER/IGB7                          0.23                0.01                0.17                0.01
SQM2.20                             0.69                0.56                0.44                0.01
GlideSP                             0.39                0.00                0.28                0.00
GlideXP                             0.17                0.00                0.16                0.00
GlideSP-min                         0.40                0.00                0.37                0.01
GlideXP-min                         0.32                0.00                0.31                0.00
Plants ChemPLP                      0.39                0.09                0.40                0.02
Plants PLP                          0.36                0.11                0.39                0.04
X-Score                             0.35                0.07                0.34                0.02
X-Score HPS                         0.40                0.07                0.39                0.02
X-Score HSS                         0.32                0.01                0.32                0.00
X-Score HMS                         0.31                0.03                0.30                0.00
Gold ChemPLP                        0.37                0.01                0.38                0.00
Gold ASP                            0.32                0.00                0.26                0.00
Gold GS                             0.32                0.00                0.24                0.00
Gold CHS                            0.29                0.01                0.34                0.00
Autodock Vina                       0.29                0.13                0.32                0.01
Vinardo                             0.30                0.05                0.25                0.00
Smina                               0.38                0.06                0.39                0.07
Autodock4                           0.26                0.04                0.34                0.02
Δ_vinaRF_20                         0.36                0.00                0.33                0.01
NNScore2                            0.26                0.01                0.21                0.02
RF-score-VS                         0.18                0.01                0.20                0.00
Pafnucy                             0.13                0.00                0.13                0.00
