# Supplementary material for: SQM2.20: Semiempirical quantum-mechanical scoring function yields DFT-quality protein–ligand binding affinity predictions in minutes
Source: Nat Commun. 2024 Feb 6;15:1127. doi: 10.1038/s41467-024-45431-8 (PMC10847445; doi:10.1038/s41467-024-45431-8)
Supplement: Supplementary file 4 — Source data [file 41467_2024_45431_MOESM4_ESM.zip › source_data_used_in_supplementary/supplementary_figure_4.txt]

# Source data for Supplementary Figure 4
# Size of the model (no. of atoms) and CPU time of the SQM score calculation (in minutes)
001-CA2
1671	20.04
1670	16.37
1670	14.28
1677	13.96
1674	19.19
1670	15.91
1684	16.30
1677	18.78
1676	15.31
1655	14.84
002-HIV-PR
1840	14.95
1845	17.58
1846	20.19
1822	17.69
1839	15.34
1840	17.41
1841	17.43
1833	17.47
1850	17.71
1817	20.59
1847	19.82
1849	16.37
1834	16.87
1834	16.45
1837	17.94
1835	16.85
1840	16.29
1840	16.33
1835	15.57
1838	15.72
1831	17.87
1831	17.71
003-CK2
1448	11.67
1432	20.92
1446	11.43
1445	11.65
1448	12.25
1441	21.42
1437	18.89
1442	22.61
1434	23.21
1434	18.35
1433	18.37
1433	19.56
1446	20.24
1447	22.98
1433	18.20
1439	20.69
004-AR
1797	25.07
1792	20.00
1784	21.13
1797	26.47
1799	21.25
1797	22.63
1797	20.38
1797	22.89
1797	23.28
1797	23.59
1797	23.81
1799	19.87
1794	22.06
1796	27.86
005-Cath-D
1935	18.65
1930	19.48
1929	17.42
1923	15.95
1933	16.89
1925	16.45
1932	16.18
1927	16.14
1924	18.55
1928	17.07
006-BACE1-D3R
2285	35.68
2284	37.15
2277	37.67
2286	37.80
2275	36.41
2280	36.28
2282	33.95
2298	36.96
2276	36.37
2279	36.58
2285	35.20
2282	36.08
2287	36.54
2277	38.69
2289	36.65
2278	38.50
007-JAK1
1563	27.49
1569	28.12
1578	25.75
1558	25.79
1559	25.15
1567	26.92
1559	27.97
1563	27.60
1566	28.31
1569	28.28
1560	27.68
1555	27.17
008-Trypsin
1580	27.28
1583	27.82
1576	27.05
1581	26.70
1596	29.19
1579	32.27
1582	28.64
1573	24.82
1576	14.25
1533	13.28
1538	15.75
1577	14.61
1571	13.16
1569	15.21
1569	13.92
009-CDK2
1624	13.89
1623	16.50
1627	14.26
1631	14.17
1637	16.18
1626	14.43
1634	13.81
1632	15.03
1631	14.92
1634	15.80
1630	14.53
1626	14.63
1623	14.08
1634	14.26
1635	14.22
1639	14.92
1632	14.94
1636	15.41
1627	13.25
1628	14.99
1630	14.86
1625	14.45
1632	14.58
1638	14.92
1632	14.58
1634	14.74
1624	14.39
1621	17.08
1623	14.78
1636	14.09
1635	13.93
010-MMP12
1315	10.39
1300	10.14
1310	11.41
1303	10.88
1305	10.56
1302	10.83
1295	10.51
1295	10.31
1299	10.45
1327	12.24
1312	11.02
1306	11.08
1301	10.36
1308	10.36
1305	10.32
1311	10.37
1310	6.91
1316	8.27
