# Supplementary material for: SQM2.20: Semiempirical quantum-mechanical scoring function yields DFT-quality protein–ligand binding affinity predictions in minutes
Source: Nat Commun. 2024 Feb 6;15:1127. doi: 10.1038/s41467-024-45431-8 (PMC10847445; doi:10.1038/s41467-024-45431-8)
Supplement: Supplementary file 4 — Source data [file 41467_2024_45431_MOESM4_ESM.zip › source_data_used_in_supplementary/supplementary_figure_5.txt]

# Source data for Supplementary Figure 5
# Experimental binding free energies and SQM2.20 scores in kcal/mol
# The SQM2.20 scores are shifted by subtracting the average score in the series and adding the average experimental deltaG

"01-CA2"
-11.7	-15.2928
-9.1	-6.0618
-11.3	-15.9118
-10.9	-12.9458
-11.5	-10.6118
-9.9	-9.2728
-8.8	-1.3598
-10.2	-11.9618
-10.7	-10.4118
-8.7	-8.9698


"02-HIV-PR"
-13.618	-14.1847727272727
-14.858	-26.7517727272727
-14.657	-19.3567727272727
-15.478	-24.3437727272727
-12.366	-12.3187727272727
-11.929	-14.1447727272727
-14.749	-20.8117727272727
-13.94	-6.39577272727272
-14.578	-30.8277727272727
-13.377	-19.3107727272727
-14.273	-20.5707727272727
-9.52	6.36822727272728
-12.451	-10.7387727272727
-11.904	-12.0687727272727
-11.78	-11.1647727272727
-11.111	-4.68677272727273
-10.233	-6.86377272727273
-10.157	-3.05777272727272
-11.171	-4.08277272727273
-10.522	-7.86977272727273
-8.487	2.64322727272728
-10.139	-10.7587727272727


"03-CK2"
-7.854	9.6446875
-8.783	-8.8673125
-8.384	1.1576875
-8.369	5.3106875
-8.862	-12.4533125
-10.085	-12.2133125
-9.822	-17.8043125
-9.609	-19.8683125
-9.367	-12.6543125
-9.196	-8.9213125
-8.954	-12.8993125
-10.047	-19.9843125
-9.063	-10.6923125
-8.995	-5.7943125
-10.485	-21.3653125
-8.062	1.4676875


"04-AR"
-8.98	-10.2157333333333
-10.31	-17.5387333333333
-9.43	-14.6777333333333
-10.1	-13.9837333333333
-9.31	-13.3327333333333
-8.93	-12.5177333333333
-8.96	-24.1317333333333
-8.91	-20.1667333333333
-9.04	-15.3127333333333
-6.4	-4.19873333333334
-5.25	-4.92073333333333
-4.26	24.7632666666667
-5.69	2.80526666666666
-6.04	3.61026666666666


"05-Cath-D"
-5.96	2.24826666666666
-9.56	-7.24707142857143
-8.46	-3.41807142857143
-7.48	1.67092857142857
-10.21	-13.6260714285714
-10.09	-13.0520714285714
-9.95	-9.39907142857143
-9.36	-9.55507142857143
-10.73	-14.2460714285714
-10.46	-14.7530714285714


"06-BACE1"
-9.56	-14.3680714285714
-9.64	-13.3450714285714
-9.59	-8.43907142857143
-9.66	-7.59907142857143
-6.88	-4.25307142857143
-13.072	-14.6291
-12.221	-13.4221
-11.72	-14.7991
-10.249	-12.5481
-9.646	-6.0371
-8.954	-12.2981
-12.711	-17.2821
-9.067	-7.9651
-8.746	-6.8621
-8.236	1.2209
-11.458	-12.532625


"07-JAK1"
-10.665	-15.042625
-8.805	-8.537625
-11.115	-11.898625
-9.453	-7.19462500000001
-10.701	-9.077625
-10.953	-11.027625
-12.354	-19.048625
-7.388	-4.777625
-9.196	-1.693625
-8.985	-8.657625
-10.218	-9.906625
-10.065	-10.972625


"08-Trypsin"
-10.72	-9.704625
-11.566	-14.279625
-11.543	-10.832625
-12.039	-7.20358333333333
-12.423	-8.81458333333333
-10.515	2.03441666666667
-10.982	-5.96258333333333
-11.997	-14.2685833333333
-13.315	-13.1545833333333
-12.107	-11.6255833333333
-11.97	-26.0435833333333
-13.727	-24.8595833333333
-13.068	-29.4165833333333
-11.943	-5.67458333333333
-9.101	1.80241666666667


"09-CDK2"
-7.035	-8.33448387096775
-7.975	-9.24948387096774
-8.693	-7.85348387096774
-7.975	-4.31248387096774
-10.235	-22.0234838709677
-8.906	-11.0054838709677
-10.235	-17.8904838709677
-10.435	-10.7384838709677
-10.982	-12.4064838709677
-10.982	-12.3894838709677
-7.69	-8.42048387096774
-8.015	-3.59248387096774
-6.329	-4.96048387096774
-6.108	-0.406483870967744
-8.449	-4.56548387096774
-7.168	-3.67448387096774
-9.866	-9.51848387096774
-10.022	-14.7884838709677
-7.612	-7.04948387096774
-7.823	-2.13048387096774
-9.609	-10.6114838709677
-9.039	-11.2044838709677
-9.226	-11.2894838709677
-6.022	-5.15248387096774
-7.516	-2.80248387096774
-10.235	-12.9654838709677
-7.714	-6.04348387096774
-7.168	-6.30548387096775
-6.565	-3.29648387096774
-6.96	-4.82948387096774
-7.714	-10.4914838709677


"10-MMP12"
-10.38	-9.36127777777778
-7.99	1.05972222222222
-11.06	-11.7622777777778
-11.24	-12.6762777777778
-11.78	-20.4902777777778
-10.11	-16.0452777777778
-9.81	-16.0122777777778
-9.85	-15.6722777777778
-10.52	-15.8002777777778
-10.71	-4.79727777777778
-10.25	-19.0872777777778
-11.09	-16.3752777777778
-10.43	-10.0912777777778
-10.64	-12.5152777777778
-10.92	-11.5202777777778
-11.42	-15.7922777777778
-6.49	6.76572222222222
-6.5	18.9837222222222
