# Supplementary material for: SQM2.20: Semiempirical quantum-mechanical scoring function yields DFT-quality protein–ligand binding affinity predictions in minutes
Source: Nat Commun. 2024 Feb 6;15:1127. doi: 10.1038/s41467-024-45431-8 (PMC10847445; doi:10.1038/s41467-024-45431-8)
Supplement: Supplementary file 4 — Source data [file 41467_2024_45431_MOESM4_ESM.zip › source_data_used_in_supplementary/supplementary_table_5.txt]

# Source data for Supplementary Table 5
# Experimental binding free energies and SQM2.20 scores in kcal/mol
# The score columns ara labelled by the PDB code of the crystal
# from which the protein structure for scoring was used
01-CA2
Ligand	dG_exp	5NXG	5NXP	5NXP
5NXG	-11.7	-46.406	-45.096	-45.096
5NXI	-9.1	-37.175	-37.812	-37.812
5NXO	-11.3	-47.025	-47.101	-47.101
5NXP	-10.9	-44.059	-43.182	-43.182
5NXV	-11.5	-41.725	-40.877	-40.877
5NXW	-9.9	-40.386	-41.611	-41.611
5NY1	-8.8	-32.473	-31.519	-31.519
5NY3	-10.2	-43.075	-45.734	-45.734
5NY6	-10.7	-41.525	-44.149	-44.149
5NYA	-8.7	-40.083	-40.094	-40.094
02-HIV-PR
ligand	dG_exp	2AQU	3OXC	2Q54
1HSG_B	-13.618	-43.058	-34.935	-41.18
1HXW_A	-14.858	-55.625	-48.107	-54.617
1IZH_A	-14.657	-48.23	-43.131	-58.261
1T3R_A	-15.478	-53.217	-45.272	-56.267
2AQU_B	-14.578	-41.192	-52.551	-57.833
2Q54_A	-12.366	-43.018	-36.439	-40.731
2Q55_A	-11.929	-49.685	-39.967	-45.302
2Q5K_A	-14.749	-35.269	-45.095	-52.636
3EKX_B	-13.94	-59.701	-38.816	-39.343
3NU3_B	-13.377	-48.184	-42.793	-54.001
3OXC_A	-14.273	-49.444	-44.64	-48.119
5HVP_A	-9.52	-22.505	-26.793	-32.081
B13a_A	-12.451	-39.612	-38.549	-41.259
B13c_A	-11.904	-40.942	-33.293	-40.366
B13d_A	-11.78	-40.038	-34.69	-41.195
B16a_A	-11.111	-33.56	-29.461	-24.32
B16e_A	-10.233	-35.737	-23.827	-30.755
B16f_A	-10.157	-31.931	-24.625	-32.365
B22a_B	-11.171	-32.956	-26.459	-38.439
B22d_B	-10.522	-36.743	-36.685	-33.162
B23a_B	-8.487	-26.23	-16.074	-32.765
B25d_C	-10.139	-39.632	-35.943	-36.663
03-CK2
ligand	dG_exp	3KXN	1ZOE	3KXN
1F0Q	-7.854	-8.102	-4.88	-8.102
1J91	-8.783	-26.614	-18.936	-26.614
1M2P	-8.384	-16.589	-16.146	-16.589
1M2Q	-8.369	-12.436	-12.031	-12.436
1M2R	-8.862	-30.2	-31.484	-30.2
1ZOE	-10.085	-29.96	-31.106	-29.96
1ZOG	-9.822	-35.551	-34.502	-35.551
1ZOH	-9.609	-37.615	-35.265	-37.615
2OXD	-9.367	-30.401	-34.85	-30.401
2OXX	-9.196	-26.668	-30.287	-26.668
2OXY	-8.954	-30.646	-34.715	-30.646
3KXG	-10.047	-37.731	-36.342	-37.731
3KXH	-9.063	-28.439	-27.301	-28.439
3KXM	-8.995	-23.541	-20.692	-23.541
3KXN	-10.485	-39.112	-36.82	-39.112
3PVG	-8.062	-16.279	-18.727	-16.279
04-AR
ligand	dG_exp	4XZH	4QXI	2IKI
1USO	-9.56	-29.256	-40.428	-38.854
2IKG	-8.46	-25.427	-27.26	-22.728
2IKH	-7.48	-20.338	-25.291	-20.375
2IKI	-10.21	-35.635	-40.348	-39.153
2IKJ	-10.09	-35.061	-34.618	-32.31
4LAU	-9.95	-31.408	-38.643	-36.97
4LAZ	-9.36	-31.564	-38.95	-37.838
4LB3	-10.73	-36.255	-40.908	-39.518
4LB4	-10.46	-36.762	-40.881	-39.677
4LBR	-9.56	-36.377	-41.61	-40.644
4LBS	-9.64	-35.354	-41.147	-39.927
4QXI	-9.59	-30.448	-34.498	-31.733
4XZH	-9.66	-29.608	-29.279	-27.439
4XZI	-6.88	-26.262	-27.342	-17.492
05-Cath-D
ligand	dG_exp	6QBH	6QBG	6QCB
6QBG	-13.072	-47.637	-55.819	-55.161
6QBH	-12.221	-54.471	-51.334	-53.954
6QCB	-11.72	-53.679	-55.222	-55.331
model08	-10.249	-51.894	-53.628	-53.08
model22	-9.646	-53.799	-53.044	-46.569
model24	-8.954	-47.918	-52.876	-52.83
model25	-12.711	-57.259	-58.126	-57.814
model31	-9.067	-47.742	-49.854	-48.497
model35	-8.746	-41.342	-46.056	-47.394
model36	-8.236	-39.813	-37.755	-39.311
06-BACE1
ligand	dG_exp	5QCZ	5QD3	5QCO
5QCO	-11.458	-40.361	-45.951	-36.126
5QCP	-10.665	-42.871	-40.22	-41.083
5QCR	-8.805	-36.366	-41.623	-35.099
5QCT	-11.115	-39.727	-51.815	-32.645
5QCU	-9.453	-35.023	-36.986	-35.989
5QCV	-10.701	-36.906	-30.874	-33.241
5QCX	-10.953	-38.856	-47.547	-36.25
5QCY	-12.354	-46.877	-51.052	-42.12
5QCZ	-7.388	-32.606	-30.895	-31.734
5QD0	-9.196	-29.522	-41.068	-27.293
5QD1	-8.985	-36.486	-41.076	-39.13
5QD2	-10.218	-37.735	-33.921	-36.018
5QD3	-10.065	-38.801	-45.082	-38.695
5QD5	-10.72	-37.533	-41.856	-33.47
5QD9	-11.566	-42.108	-42.595	-49.884
5QDA	-11.543	-38.661	-37.384	-35.723
07-JAK1
ligand	dG_exp	4IVD	4EHZ	4EI4
4E4L	-12.039	-22.107	-19.529	-15.037
4E4N	-12.423	-23.718	-15.857	-24.109
4E5W	-10.515	-12.869	-22.967	-20.551
4EHZ	-10.982	-20.866	-21.844	-18.213
4EI4	-11.997	-29.172	-25.048	-27.339
4FK6	-13.315	-28.058	-27.243	-26.773
4I5C	-12.107	-26.529	-24.882	-23.634
4IVB	-11.97	-40.947	-32.684	-30.794
4IVC	-13.727	-39.763	-25.941	-27.117
4IVD	-13.068	-44.32	-29.786	-31.61
4K6Z	-11.943	-20.578	-11.259	-8.773
4K77	-9.101	-13.101	-11.475	-13.122
08-Trypsin
ligand	dG_exp	1K1I	6T0M	2ZQ2
1K1I	-8.98	-28.338	-17.607	-21.636
1K1J	-10.31	-35.661	-33.05	-32.169
1K1L	-9.43	-32.8	-32.04	-30.117
1K1M	-10.1	-32.106	-29.508	-28.311
1K1N	-9.31	-31.455	-26.645	-32.246
2ZHD	-8.93	-30.64	-31.056	-34.954
2ZQ2	-8.96	-42.254	-39.723	-41.202
3LJJ	-8.91	-38.289	-37.387	-40.286
3LJO	-9.04	-33.435	-32.657	-37.738
5MNG	-6.4	-22.321	-19.953	-24.158
5MO2	-5.25	-23.043	-17.329	-22.314
6SY3	-4.26	6.641	7.092	5.217
6T0M	-5.69	-15.317	-11.978	-13.273
6T0P	-6.04	-14.512	-7.862	-11.229
6T5W	-5.96	-15.874	-9.135	-16.152
09-CDK2
ligand	dG_exp	3R9H	3R9D	3RAK
3QQK	-7.035	-22.771	-27.372	-27.485
3QTQ	-7.975	-23.686	-31.125	-23.629
3QTR	-8.693	-22.29	-28.897	-27.83
3QTS	-7.975	-18.749	-26.948	-20.638
3QTU	-10.235	-36.46	-34.448	-25.749
3QTW	-8.906	-25.442	-33.914	-24.54
3QTX	-10.235	-32.327	-38.497	-32.576
3QTZ	-10.435	-25.175	-32.837	-30.978
3QU0	-10.982	-26.843	-34.629	-26.322
3QXP	-10.982	-26.826	-32.768	-28.285
3R8U	-7.69	-22.857	-30.599	-18.845
3R8V	-8.015	-18.029	-31.293	-19.983
3R8Z	-6.329	-19.397	-26.2	-25.532
3R9D	-6.108	-14.843	-31.149	-27.363
3R9N	-8.449	-19.002	-29.689	-9.244
3RAH	-7.168	-18.111	-26.514	-18.424
3RAK	-9.866	-23.955	-30.17	-29.636
3RAL	-10.022	-29.225	-31.652	-30.008
3RJC	-7.612	-21.486	-27.045	-26.36
3RK5	-7.823	-16.567	-25.941	-15.38
3RK7	-9.609	-25.048	-36.642	-27.119
3RK9	-9.039	-25.641	-31.421	-25.073
3RKB	-9.226	-25.726	-33.168	-27.114
3RMF	-6.022	-19.589	-31.31	-29.934
3RNI	-7.516	-17.239	-25.94	-24.339
3RPV	-10.235	-27.402	-31.053	-30.872
3RPY	-7.714	-20.48	-26.452	-18.705
3S00	-7.168	-20.742	-24.161	-21.529
3S0O	-6.565	-17.733	-26.581	-13.288
3S1H	-6.96	-19.266	-28.711	-26.798
3SQQ	-7.714	-24.928	-34.318	-31.941
10-MMP12
ligand	dG_exp	3EHY	3N2U	3NX7
3EHX	-10.38	-26.023	-14.408	-38.303
3EHY	-7.99	-15.602	-12.82	-8.69
3F15	-11.06	-28.424	-32.556	-32.655
3F16	-11.24	-29.338	-30.386	-29.073
3F17	-11.78	-37.152	-39.655	-33.465
3F18	-10.11	-32.707	-33.707	-31.143
3F19	-9.81	-32.674	-33.945	-33.272
3F1A	-9.85	-32.334	-33.877	-33.225
3LK8	-10.52	-32.462	-35.107	-33.337
3N2U	-10.71	-21.459	-22.103	-18.145
3N2V	-10.25	-35.749	-37.663	-31.8
3NX7	-11.09	-33.037	-34.754	-32.633
3RTS	-10.43	-26.753	-29.574	-28.698
3RTT	-10.64	-29.177	-32.93	-29.729
4GUY	-10.92	-28.182	-27.562	-24.857
5LAB	-11.42	-32.454	-36.872	-35.082
6RD0	-6.49	-9.896	-10.841	-6.418
6RLY	-6.5	2.322	-1.943	-2.225
